# Supplementary material for: Application of L-moment method for regional frequency analysis of meteorological drought across the Loess Plateau, China
Source: PLoS One. 2022 Sep 1;17(9):e0273975. doi: 10.1371/journal.pone.0273975 (PMC9436156; doi:10.1371/journal.pone.0273975)
Supplement: S1 Data — (ZIP) [file pone.0273975.s001.zip]

Archive with 57 entries (57 files):
- year_loess1961.txt
- year_loess1962.txt
- year_loess1963.txt
- year_loess1964.txt
- year_loess1965.txt
- year_loess1966.txt
- year_loess1967.txt
- year_loess1968.txt
- year_loess1969.txt
- year_loess1970.txt
- year_loess1971.txt
- year_loess1972.txt
- year_loess1973.txt
- year_loess1974.txt
- year_loess1975.txt
- year_loess1976.txt
- year_loess1977.txt
- year_loess1978.txt
- year_loess1979.txt
- year_loess1980.txt
- year_loess1981.txt
- year_loess1982.txt
- year_loess1983.txt
- year_loess1984.txt
- year_loess1985.txt
- year_loess1986.txt
- year_loess1987.txt
- year_loess1988.txt
- year_loess1989.txt
- year_loess1990.txt
- year_loess1991.txt
- year_loess1992.txt
- year_loess1993.txt
- year_loess1994.txt
- year_loess1995.txt
- year_loess1996.txt
- year_loess1997.txt
- year_loess1998.txt
- year_loess1999.txt
- year_loess2000.txt
- year_loess2001.txt
- year_loess2002.txt
- year_loess2003.txt
- year_loess2004.txt
- year_loess2005.txt
- year_loess2006.txt
- year_loess2007.txt
- year_loess2008.txt
- year_loess2009.txt
- year_loess2010.txt
- year_loess2011.txt
- year_loess2012.txt
- year_loess2013.txt
- year_loess2014.txt
- year_loess2015.txt
- year_loess2016.txt
- year_loess2017.txt
