# Supplementary material for: Application of L-moment method for regional frequency analysis of meteorological drought across the Loess Plateau, China
Source: PLoS One. 2022 Sep 1;17(9):e0273975. doi: 10.1371/journal.pone.0273975 (PMC9436156; doi:10.1371/journal.pone.0273975)
Supplement: S1 Data — (ZIP) [file pone.0273975.s001.zip › year_loess1961.txt]

ncols  29
nrows  16
xllcorner  100.5
yllcorner  33.5
cellsize  0.5
NODATA_value  -9999
-9999	-9999	-9999	-9999	-9999	-9999	-9999	-9999	-9999	-9999	-9999	-9999	221.4	177.4	195.6	231.8	288.6	367.3	417.7	-9999	-9999	-9999	501.9	508	-9999	-9999	-9999	-9999	-9999
-9999	-9999	-9999	-9999	-9999	-9999	-9999	-9999	-9999	-9999	-9999	207.4	177.7	199.4	231.4	273.7	346.5	472.5	487.1	540	599.3	611.6	604.7	596.6	-9999	-9999	498.2	480.6	-9999
-9999	-9999	-9999	-9999	-9999	-9999	-9999	-9999	-9999	-9999	-9999	202.1	214.2	252.6	285.3	347.4	417.1	478.5	537.4	587.8	625	647.2	647.9	629.6	637.2	520.8	494.8	546.7	482.8
-9999	-9999	-9999	-9999	-9999	-9999	-9999	-9999	-9999	-9999	-9999	-9999	255	315.3	349	402	482.8	565.8	618	657.9	641	656.9	651.9	630.5	593	510.5	498	501.1	596.8
-9999	-9999	-9999	-9999	-9999	-9999	-9999	-9999	-9999	-9999	-9999	314.3	295.2	332.2	375.2	434.9	502.8	575.6	623.2	626.2	656.7	639.2	639.3	586.4	530.2	526.9	529.4	525.9	545.2
-9999	-9999	-9999	-9999	-9999	-9999	-9999	-9999	-9999	-9999	313.1	302.6	322.2	357.7	389.4	432.3	490.9	551.5	618.5	657.1	667.2	728.8	727	670.1	539.4	540.6	589.1	-9999	-9999
-9999	-9999	-9999	-9999	-9999	-9999	-9999	-9999	-9999	-9999	309.3	312.9	347	385.4	407.9	447.6	483.7	540.3	595.8	661.3	671.8	760.7	638	624.5	553.3	583.1	578.3	-9999	-9999
603.9	598.3	611.6	545.2	-9999	-9999	218.6	216.4	232	269.7	301.7	328.8	369.5	415.2	453.2	496.1	544.7	608.1	651.7	678.2	624.4	668.4	677.6	616.5	533.1	565.8	573.7	546.3	-9999
549.2	621.2	711.4	702	605.8	-9999	293.8	241.1	270.5	314.8	320.6	408.2	441.4	487.5	558.6	618.4	668	707.6	720.6	697.8	656.5	772.4	536.3	515.7	563.3	571.1	620.1	573.7	-9999
497.9	602	556.7	695.8	552.5	442.7	359.3	300.7	291.4	381.2	405.6	463.5	580.2	598	665.2	712.7	749.2	748.7	737.7	667.1	727.2	710.7	571.8	594.7	563.4	619.9	617.3	-9999	-9999
453.1	575.1	591.3	674.3	569.7	477.6	425.7	429.6	393.4	469.2	556.5	595.2	668.7	690.2	733	794.3	820.4	790.2	767.5	649.7	682.6	711.4	582.3	644.4	646.5	655.2	667.8	-9999	-9999
-9999	542.7	588.1	614	633.2	588.2	582.5	535.6	524	561.2	625.8	745.4	710.4	736.5	763.8	805.9	832.6	746.4	797.2	745.7	648.1	593.2	662.3	765	751.4	759.8	729	-9999	-9999
-9999	-9999	563	592.2	626.7	646.8	647.1	658.4	622.6	617.8	683.2	830	781.1	771.4	717.3	746.2	798.2	826.2	657	634	647.1	682.3	741.4	818	820.7	716.5	-9999	-9999	-9999
-9999	-9999	-9999	-9999	-9999	-9999	683.9	731.7	606.3	587.3	720.5	850.4	878.6	790	724.1	689	693.6	620.9	633.9	641.2	718.2	765.5	801.3	766.2	710.9	680.6	600.9	-9999	-9999
-9999	-9999	-9999	-9999	-9999	-9999	-9999	-9999	817.7	672.1	811.2	937.9	984.9	803.5	643.1	606.7	621.2	695.3	973.5	780.4	759.7	767.8	915	788	684.8	-9999	-9999	-9999	-9999
-9999	-9999	-9999	-9999	-9999	-9999	-9999	-9999	-9999	-9999	-9999	-9999	-9999	-9999	1124.3	1108.4	950.5	918.1	811.6	-9999	-9999	-9999	-9999	-9999	-9999	-9999	-9999	-9999	-9999
