# Supplementary material for: Application of L-moment method for regional frequency analysis of meteorological drought across the Loess Plateau, China
Source: PLoS One. 2022 Sep 1;17(9):e0273975. doi: 10.1371/journal.pone.0273975 (PMC9436156; doi:10.1371/journal.pone.0273975)
Supplement: S1 Data — (ZIP) [file pone.0273975.s001.zip › year_loess1962.txt]

ncols  29
nrows  16
xllcorner  100.5
yllcorner  33.5
cellsize  0.5
NODATA_value  -9999
-9999	-9999	-9999	-9999	-9999	-9999	-9999	-9999	-9999	-9999	-9999	-9999	142	109.8	122.1	138.9	157.2	178.2	192.5	-9999	-9999	-9999	254.7	292	-9999	-9999	-9999	-9999	-9999
-9999	-9999	-9999	-9999	-9999	-9999	-9999	-9999	-9999	-9999	-9999	120.4	96.4	113.9	131.3	144.3	160.4	182.7	189.6	202.9	214.8	210.5	221.5	271.9	-9999	-9999	284.6	284.4	-9999
-9999	-9999	-9999	-9999	-9999	-9999	-9999	-9999	-9999	-9999	-9999	89.6	108.8	137.4	147.7	156.4	160.3	164.3	175.2	189.6	197.9	204.5	226.8	266.5	357.2	277.9	276.5	381.9	308.8
-9999	-9999	-9999	-9999	-9999	-9999	-9999	-9999	-9999	-9999	-9999	-9999	122.8	160.6	160.4	157.8	158.9	162.7	171.8	190.9	205.1	221	249.5	294.6	332	275.9	310.5	312.2	507.3
-9999	-9999	-9999	-9999	-9999	-9999	-9999	-9999	-9999	-9999	-9999	162.2	141.5	158.8	161	161.1	159.4	167.6	188.6	215.9	247.8	262.5	291.2	307.4	305.4	370.7	418.9	404.7	400.3
-9999	-9999	-9999	-9999	-9999	-9999	-9999	-9999	-9999	-9999	179	147.7	162.7	178.1	177.1	178.1	186	203.5	239.2	283.1	324.5	373.6	411.3	437.4	367	450.8	565.9	-9999	-9999
-9999	-9999	-9999	-9999	-9999	-9999	-9999	-9999	-9999	-9999	189.3	171.4	199	217.4	215.1	225.5	240	269.4	306.3	362.8	407.8	477	458.3	495.9	486.2	589.6	513.8	-9999	-9999
498	483.3	452.7	354.2	-9999	-9999	99.3	107.7	123.4	161.7	189.1	207.5	235.8	259.1	272.9	294.4	325.6	367.2	402.6	440.3	440.4	521.3	568	575	515.6	614.3	588.1	453.9	-9999
437.7	466.3	490.2	442.4	333.9	-9999	152.7	128.9	182.5	235.8	221.3	300.1	307.3	324.2	364.7	403.7	442.7	480.8	507.3	518	530.6	655.5	523.6	527.5	625.6	636.4	688.5	459.5	-9999
369.4	419.5	280.7	398.6	251.3	212.1	202	193.1	200.4	293.1	301	333.5	404.1	403.2	446	486.1	526.1	545.7	569.8	554	657.5	697.4	617.3	676.4	631.7	697.6	591.2	-9999	-9999
293.1	390.6	334	404	276.7	248.7	258.4	293.2	294	355.9	403.9	408.5	443.3	455.5	495.3	556.3	597.2	606.2	634.7	580.4	668.1	742.8	619.8	710.6	706.5	673.2	577	-9999	-9999
-9999	375.5	398.3	393.6	380.1	358.6	379.1	385.8	403.9	430.8	449.6	505.3	469.8	496.6	537.1	587.5	620.1	579.6	669.6	675	618.7	568.8	651.5	807.3	781.7	818.8	624.6	-9999	-9999
-9999	-9999	412.6	432.7	447.4	454.4	474	499.6	499.6	492.7	500.4	577.6	547.6	568.6	565.8	586	606.1	629.7	524.3	522	532.6	557.1	625	755.4	792.1	600.9	-9999	-9999	-9999
-9999	-9999	-9999	-9999	-9999	-9999	545.2	579.2	523.5	483.7	549.8	626.3	668.5	662.8	642.2	593.2	555.3	501.7	496.4	490.8	544.6	573	641.2	643.4	628.8	666.9	681.1	-9999	-9999
-9999	-9999	-9999	-9999	-9999	-9999	-9999	-9999	677.3	581.5	655.4	744.3	813.9	735.6	606.9	552.3	541.5	568.7	716.1	624.7	630.2	646.8	863	755	714.7	-9999	-9999	-9999	-9999
-9999	-9999	-9999	-9999	-9999	-9999	-9999	-9999	-9999	-9999	-9999	-9999	-9999	-9999	950.4	876.6	686.9	657	646.3	-9999	-9999	-9999	-9999	-9999	-9999	-9999	-9999	-9999	-9999
