# Supplementary material for: Application of L-moment method for regional frequency analysis of meteorological drought across the Loess Plateau, China
Source: PLoS One. 2022 Sep 1;17(9):e0273975. doi: 10.1371/journal.pone.0273975 (PMC9436156; doi:10.1371/journal.pone.0273975)
Supplement: S1 Data — (ZIP) [file pone.0273975.s001.zip › year_loess1963.txt]

ncols  29
nrows  16
xllcorner  100.5
yllcorner  33.5
cellsize  0.5
NODATA_value  -9999
-9999	-9999	-9999	-9999	-9999	-9999	-9999	-9999	-9999	-9999	-9999	-9999	157.2	85.2	91	108.3	131.3	184.2	238.1	-9999	-9999	-9999	374.2	413.6	-9999	-9999	-9999	-9999	-9999
-9999	-9999	-9999	-9999	-9999	-9999	-9999	-9999	-9999	-9999	-9999	133.6	82.5	96.2	115	135.2	170.9	264.8	260.1	294.7	346.8	306	316.2	373.1	-9999	-9999	389.8	374	-9999
-9999	-9999	-9999	-9999	-9999	-9999	-9999	-9999	-9999	-9999	-9999	83.9	96.9	133.3	151	184.4	215	237.4	264.7	291.1	305.5	328.3	356.2	367.4	446.4	318.6	319.3	447	350.4
-9999	-9999	-9999	-9999	-9999	-9999	-9999	-9999	-9999	-9999	-9999	-9999	108.2	174	190.7	216.5	258.6	297.1	314.5	338.5	324.5	356.9	378	382.2	377.2	303.6	348.6	401.7	567.7
-9999	-9999	-9999	-9999	-9999	-9999	-9999	-9999	-9999	-9999	-9999	172.2	127	169.2	203.6	246.4	280.5	310.8	327.9	317.7	344.9	343.1	371.6	349.5	316.4	368.6	450.8	572.5	785
-9999	-9999	-9999	-9999	-9999	-9999	-9999	-9999	-9999	-9999	199.2	135.9	157.7	207.7	238.2	273.6	311.6	336.4	367.9	379.1	381.9	456.4	485.7	467	358.6	438.4	605.3	-9999	-9999
-9999	-9999	-9999	-9999	-9999	-9999	-9999	-9999	-9999	-9999	191.6	163.1	214.2	270.9	289.4	325.2	343.9	369.6	384.9	425	446.4	562.8	485.8	501.7	471.2	600.5	835.5	-9999	-9999
635.7	595.8	546	405	-9999	-9999	124.7	122.3	121.7	145.7	164.9	191	244.8	303	337.2	370.2	405	443.1	456.7	479.7	476.6	604.2	641.2	612.2	569	731.8	1029.6	1220	-9999
553	589.3	652.5	569.4	394.6	-9999	173.9	127.4	166	204.5	168.8	271.1	298.7	342.9	412	462.4	500.8	533.2	549.5	556.7	590.6	773.8	614.7	612.5	705.9	827.9	1047.9	1379.1	-9999
446.4	532.1	353.7	501.3	300.5	246.1	223	184.4	161.1	245.5	232	271.3	378.6	401.2	467.9	509.3	550.8	574	608.7	592.3	720.6	770.4	679.8	740.6	719	856.9	1096.5	-9999	-9999
335.5	509.5	427	535.9	340.4	287.4	274.1	290.7	248.3	294.8	334.8	333	391.2	437.4	496.6	580.5	639.1	657.8	689.3	620.7	698.4	771.2	649.8	749	757.6	812.8	1090.7	-9999	-9999
-9999	504.2	559.2	515.9	472.4	417.4	411.5	378.4	361.3	365.3	373.5	444.5	426.1	490.8	561.4	639.6	695.1	647.8	722.7	704.7	647.9	602.9	683.8	830.2	806.9	887	1052.6	-9999	-9999
-9999	-9999	571.2	574.1	578.1	559	521.9	512.4	466.7	431.5	440.8	536.8	536.1	590.6	617.8	665.4	701.5	711.1	566.3	551.7	562.6	592.8	666.1	780.9	819.1	736.5	-9999	-9999	-9999
-9999	-9999	-9999	-9999	-9999	-9999	612.4	618.8	490.9	441	508.6	600.9	664.9	689.2	703	683.4	654.3	553	523.2	503.5	564.5	593.1	672	633.2	605.4	713.9	809	-9999	-9999
-9999	-9999	-9999	-9999	-9999	-9999	-9999	-9999	678.3	517.4	590.4	692.4	773.4	773.4	689.6	639.7	624.7	645.9	788.8	691.9	680.1	656.9	944.9	785.5	697.4	-9999	-9999	-9999	-9999
-9999	-9999	-9999	-9999	-9999	-9999	-9999	-9999	-9999	-9999	-9999	-9999	-9999	-9999	987.2	984.4	887.2	847.8	800.5	-9999	-9999	-9999	-9999	-9999	-9999	-9999	-9999	-9999	-9999
