# Supplementary material for: Application of L-moment method for regional frequency analysis of meteorological drought across the Loess Plateau, China
Source: PLoS One. 2022 Sep 1;17(9):e0273975. doi: 10.1371/journal.pone.0273975 (PMC9436156; doi:10.1371/journal.pone.0273975)
Supplement: S1 Data — (ZIP) [file pone.0273975.s001.zip › year_loess1964.txt]

ncols  29
nrows  16
xllcorner  100.5
yllcorner  33.5
cellsize  0.5
NODATA_value  -9999
-9999	-9999	-9999	-9999	-9999	-9999	-9999	-9999	-9999	-9999	-9999	-9999	221.2	174.2	183.1	200.3	225.8	255.5	293.4	-9999	-9999	-9999	425.6	455.6	-9999	-9999	-9999	-9999	-9999
-9999	-9999	-9999	-9999	-9999	-9999	-9999	-9999	-9999	-9999	-9999	194.7	161	177.9	193.7	217.5	256.9	315.7	370.7	436.6	474.4	533.4	539.3	536.6	-9999	-9999	528.4	515.9	-9999
-9999	-9999	-9999	-9999	-9999	-9999	-9999	-9999	-9999	-9999	-9999	155.6	175.4	207.8	222.4	257.5	303.5	366.8	444.8	515.3	556.9	569.6	575.6	593.8	629	562	544.1	619	543.1
-9999	-9999	-9999	-9999	-9999	-9999	-9999	-9999	-9999	-9999	-9999	-9999	199.4	267.5	287.1	322.6	380.5	454	521.2	574.4	593.9	603.9	627.7	659.2	665	600.6	595.2	592.7	747.8
-9999	-9999	-9999	-9999	-9999	-9999	-9999	-9999	-9999	-9999	-9999	282.8	239.6	296.4	350.6	412.1	472.3	544.4	605.5	641.3	663.7	662.8	694.6	702.5	673.2	689.2	696.7	688.9	726.2
-9999	-9999	-9999	-9999	-9999	-9999	-9999	-9999	-9999	-9999	330.8	259.9	292.8	364.1	421.2	484	551.6	614.6	676.6	713.9	727.3	774.7	808.4	811.5	693.4	743.2	817.8	-9999	-9999
-9999	-9999	-9999	-9999	-9999	-9999	-9999	-9999	-9999	-9999	348.6	316.3	385.1	460.8	500.3	562.5	606.7	656.9	691	733.1	741	817.5	744	773	724.1	817.8	799.1	-9999	-9999
667	684.1	672.6	552.7	-9999	-9999	203	206.8	228.7	292.5	345.7	390.1	464.2	538.5	589.9	641.4	687.4	730.3	738.3	738.8	700	742.4	780.8	760.9	684.4	784.2	801.8	764.3	-9999
614.1	690.5	741.9	683.9	535.7	-9999	292.1	233.7	306.2	390.4	388.4	534.8	580.4	633.3	716.2	774.6	808.5	820.7	803.5	766.2	734.8	842.4	681.3	671.2	732.9	760.5	828.9	754.5	-9999
544.9	654.2	498.3	666.4	467.9	407.7	379.9	332.2	320.8	454.2	485.1	567	716	729.7	793.6	824.5	845.5	827.4	821.5	761.5	820.3	805.8	720.9	725.7	708.2	746.8	746.1	-9999	-9999
449	632.7	572.9	697.1	512.9	471.6	469.9	484.4	435.2	515.3	602.8	651.8	750	777.3	811.1	869.7	893.9	868.9	876.2	762.3	805.5	819.5	745.4	727.3	700.7	693.8	738.9	-9999	-9999
-9999	613.1	666.2	679	678	641.8	647.2	589.5	556.5	578.2	623.9	747.8	737.8	795	838.7	875.2	900.4	806.6	934.7	888.4	774.1	745.6	783.3	790.3	751.5	792.1	784.5	-9999	-9999
-9999	-9999	653.1	702.1	752.5	772.5	742.4	712.5	647.6	616.7	649.3	781.6	781.3	839.9	842.7	853.6	880.3	931.3	735.8	740	748	785.6	853.3	895.9	906.2	883.2	-9999	-9999	-9999
-9999	-9999	-9999	-9999	-9999	-9999	777.5	784.9	633.3	589	676.1	778.3	848.8	885.4	911.1	870	820.2	731.1	755.3	782.4	844.4	872.9	961.3	993.5	1003.4	1035.6	1005.4	-9999	-9999
-9999	-9999	-9999	-9999	-9999	-9999	-9999	-9999	828.3	661.9	754.9	853.9	933.4	922.8	887	852.4	839.2	891.3	1220.4	1076.3	1070.5	1032.3	1317.9	1194.6	1183.5	-9999	-9999	-9999	-9999
-9999	-9999	-9999	-9999	-9999	-9999	-9999	-9999	-9999	-9999	-9999	-9999	-9999	-9999	1258.3	1294.9	1134	1124.2	1117.6	-9999	-9999	-9999	-9999	-9999	-9999	-9999	-9999	-9999	-9999
