# Supplementary material for: Application of L-moment method for regional frequency analysis of meteorological drought across the Loess Plateau, China
Source: PLoS One. 2022 Sep 1;17(9):e0273975. doi: 10.1371/journal.pone.0273975 (PMC9436156; doi:10.1371/journal.pone.0273975)
Supplement: S1 Data — (ZIP) [file pone.0273975.s001.zip › year_loess1965.txt]

ncols  29
nrows  16
xllcorner  100.5
yllcorner  33.5
cellsize  0.5
NODATA_value  -9999
-9999	-9999	-9999	-9999	-9999	-9999	-9999	-9999	-9999	-9999	-9999	-9999	138	71.7	67.7	72.7	84.2	110.2	132.3	-9999	-9999	-9999	205.8	215.9	-9999	-9999	-9999	-9999	-9999
-9999	-9999	-9999	-9999	-9999	-9999	-9999	-9999	-9999	-9999	-9999	103.3	58.7	63.1	68.1	75	90.3	135.9	133.2	155.4	187.8	180.3	180.3	200.9	-9999	-9999	241.5	258.8	-9999
-9999	-9999	-9999	-9999	-9999	-9999	-9999	-9999	-9999	-9999	-9999	57.1	61.1	76.7	79.6	90.7	101.6	112.7	131.1	153.5	172	188.7	200.7	211.7	259.2	217.3	227	290.2	246.6
-9999	-9999	-9999	-9999	-9999	-9999	-9999	-9999	-9999	-9999	-9999	-9999	74	106.5	104.5	106.3	117.5	133.6	146.8	167.6	172.8	203.5	226.4	239.5	249.8	214.2	228.5	233.3	339
-9999	-9999	-9999	-9999	-9999	-9999	-9999	-9999	-9999	-9999	-9999	122.8	94.1	111.4	119.4	127.4	131.2	138.7	145.3	145.5	172.9	194.4	231.5	232.3	222.7	255.4	277.7	275.8	298.4
-9999	-9999	-9999	-9999	-9999	-9999	-9999	-9999	-9999	-9999	153.7	101	109.9	129.9	136.5	143.3	148	147.1	155.2	162	176.3	239.2	282.1	293.5	226.4	283.8	361.8	-9999	-9999
-9999	-9999	-9999	-9999	-9999	-9999	-9999	-9999	-9999	-9999	156.8	120.9	139.8	160.8	161.3	172.2	168.4	164.9	163.4	179.2	193.6	271	256.7	294.2	283.3	366.8	351.6	-9999	-9999
626.1	569.3	519.8	392.4	-9999	-9999	139.4	140.4	139.6	148	145	147.4	167.7	189.3	199.4	211.4	217.9	219.4	213.9	217.9	212.5	260.4	312	321.4	290.8	378.2	410.7	369.2	-9999
518.4	534.2	583	498.3	345.4	-9999	175.8	149.7	174.5	193.3	165	223.7	230.9	244	272.6	289	294.5	290.7	281.1	273	270.6	353.6	286	281.8	337.1	377	438.2	381.9	-9999
405.7	459.4	292.4	412.5	256.9	218.7	204.8	189.8	186.3	236.7	234.8	266.1	341.9	325.6	339	339.6	343.9	337	335	314.2	353.1	366.5	324.5	334.9	317.5	376.3	380.2	-9999	-9999
296.7	418.9	343.2	410.6	272.4	244.2	245.4	265	257.3	295.7	340.3	365.1	413	395.2	385.3	392.9	402.5	407.7	416.5	367.7	382.4	399.1	331	340.2	322.4	325.9	333.1	-9999	-9999
-9999	388.2	404.3	380.5	362.1	342	347.9	342.1	348.8	366.3	398.6	478.6	448.6	442.5	432.7	434.3	461.6	479.2	521.9	492.1	402.3	344.6	354.4	382	337.9	362.5	316.1	-9999	-9999
-9999	-9999	395.6	400.6	416.5	422.8	419.3	427.2	421.3	417.6	449.9	538.6	507.5	501.6	482.3	497.8	547.2	609.4	569.8	500.5	424.4	387.4	387.1	399.7	376	319.4	-9999	-9999	-9999
-9999	-9999	-9999	-9999	-9999	-9999	463.6	479.5	430.6	415.7	479.4	547	573	563.6	579.4	598	629	618.3	621.1	554.4	523.6	474.2	473	405.3	368.2	402.2	446.8	-9999	-9999
-9999	-9999	-9999	-9999	-9999	-9999	-9999	-9999	542	462	523.9	586.8	630.6	612.3	639.7	661.8	665.3	708	910.1	745.3	698.4	610.7	804.4	574.5	495.3	-9999	-9999	-9999	-9999
-9999	-9999	-9999	-9999	-9999	-9999	-9999	-9999	-9999	-9999	-9999	-9999	-9999	-9999	871.7	936.1	895.6	895.8	824.3	-9999	-9999	-9999	-9999	-9999	-9999	-9999	-9999	-9999	-9999
