# Supplementary material for: Application of L-moment method for regional frequency analysis of meteorological drought across the Loess Plateau, China
Source: PLoS One. 2022 Sep 1;17(9):e0273975. doi: 10.1371/journal.pone.0273975 (PMC9436156; doi:10.1371/journal.pone.0273975)
Supplement: S1 Data — (ZIP) [file pone.0273975.s001.zip › year_loess1966.txt]

ncols  29
nrows  16
xllcorner  100.5
yllcorner  33.5
cellsize  0.5
NODATA_value  -9999
-9999	-9999	-9999	-9999	-9999	-9999	-9999	-9999	-9999	-9999	-9999	-9999	222.8	160.1	174	187.5	192.4	195.5	187.6	-9999	-9999	-9999	258.6	278.3	-9999	-9999	-9999	-9999	-9999
-9999	-9999	-9999	-9999	-9999	-9999	-9999	-9999	-9999	-9999	-9999	156.4	113.3	142.3	171.5	188.7	204.2	244.2	217.3	229.5	259.9	266.2	279	307	-9999	-9999	358.8	393.4	-9999
-9999	-9999	-9999	-9999	-9999	-9999	-9999	-9999	-9999	-9999	-9999	88	110.5	160.9	191.3	218.3	229.3	235.8	253.2	272.8	284.3	302.3	332.5	358.4	437.7	358.1	388.2	493.7	448.9
-9999	-9999	-9999	-9999	-9999	-9999	-9999	-9999	-9999	-9999	-9999	-9999	118.4	192	220.4	239.6	261.5	290.2	313.4	334.1	322.1	342.8	382.2	431	464.3	408.6	446.3	468.6	595.1
-9999	-9999	-9999	-9999	-9999	-9999	-9999	-9999	-9999	-9999	-9999	152.9	133.2	179.2	217.7	254.2	281.3	315.2	349.9	365.2	383.6	381.4	423.5	454.1	460.2	521.8	558.2	552.3	583.8
-9999	-9999	-9999	-9999	-9999	-9999	-9999	-9999	-9999	-9999	160.8	110	135.1	179.4	214.8	255.6	300.4	339.7	388	427.6	449.8	503.5	557.5	590.3	492.1	576.4	690	-9999	-9999
-9999	-9999	-9999	-9999	-9999	-9999	-9999	-9999	-9999	-9999	140.8	112.7	150.2	196.5	227	276.6	318.8	362.5	394.4	450.7	490.3	583.3	531.1	589.9	578.2	694.8	640.7	-9999	-9999
673	627.3	603.1	474.6	-9999	-9999	144.7	128.5	110	115	119.6	134.1	175.6	226.4	272.2	324.7	375.7	421.1	438.8	467.2	486.8	573	629	638.3	594.5	696.4	688.1	613	-9999
541.5	580.4	703.7	630.8	447.4	-9999	197	139.4	164.1	187.4	149.6	237.7	263.3	311.7	388.9	452.5	494.6	515.3	515.4	517.2	550.4	699.9	566.9	577	672.9	705.2	748.6	592.2	-9999
405.7	490.9	276.9	473	280.3	252.2	237.6	200.6	178.7	262.5	259	311.1	437.5	461.6	533	573.1	592.1	584.9	586.6	566.4	660.8	700.3	636.3	677.9	656.3	714.6	636	-9999	-9999
277.2	472.2	335.1	481.5	280.5	270	278.5	309.8	287.2	360.4	436.4	472.8	567	621.8	672.9	707.9	710.2	687.7	687.2	618.4	675	725.5	651.5	698.8	678.7	636.8	549.4	-9999	-9999
-9999	471.9	511.7	433.9	391.7	367	398.5	401.7	426.1	475.2	524.1	634.3	660.2	733.2	763.9	766.2	759.7	691.4	749.2	718.6	635.4	591.6	659.4	729.3	682.8	653.1	487	-9999	-9999
-9999	-9999	528.5	529.4	572.3	583.6	497.2	550.2	554.8	562.7	589.7	702.4	721.4	765.2	729.2	710	717	734.9	567.6	540.7	532.2	548.9	612.9	680.6	656.7	516.4	-9999	-9999	-9999
-9999	-9999	-9999	-9999	-9999	-9999	638.6	715.6	570	529.4	616.8	702.4	749.9	728.7	675.4	610.7	584.6	500.9	471.6	452	514.8	521.5	574	565.2	526.9	485.7	412	-9999	-9999
-9999	-9999	-9999	-9999	-9999	-9999	-9999	-9999	848.9	608.3	680.5	748.1	784.3	648.7	508.7	474.9	485.7	534.8	805.2	629.8	611.5	544.8	774.6	564	478.4	-9999	-9999	-9999	-9999
-9999	-9999	-9999	-9999	-9999	-9999	-9999	-9999	-9999	-9999	-9999	-9999	-9999	-9999	848	827	632.8	639.5	619.8	-9999	-9999	-9999	-9999	-9999	-9999	-9999	-9999	-9999	-9999
