# Supplementary material for: Application of L-moment method for regional frequency analysis of meteorological drought across the Loess Plateau, China
Source: PLoS One. 2022 Sep 1;17(9):e0273975. doi: 10.1371/journal.pone.0273975 (PMC9436156; doi:10.1371/journal.pone.0273975)
Supplement: S1 Data — (ZIP) [file pone.0273975.s001.zip › year_loess1967.txt]

ncols  29
nrows  16
xllcorner  100.5
yllcorner  33.5
cellsize  0.5
NODATA_value  -9999
-9999	-9999	-9999	-9999	-9999	-9999	-9999	-9999	-9999	-9999	-9999	-9999	286	206.2	215.6	238.6	262.6	286.4	296.5	-9999	-9999	-9999	401.7	396.7	-9999	-9999	-9999	-9999	-9999
-9999	-9999	-9999	-9999	-9999	-9999	-9999	-9999	-9999	-9999	-9999	260	211.1	227.8	248.3	277.1	315.9	369	355.3	381.7	428	490.5	531.7	521.7	-9999	-9999	543.9	560.1	-9999
-9999	-9999	-9999	-9999	-9999	-9999	-9999	-9999	-9999	-9999	-9999	220.5	257.9	289.2	297	341.5	390.6	419.2	444.6	480.8	528.8	576.4	607.8	616.6	628.8	590	569.8	648.9	552
-9999	-9999	-9999	-9999	-9999	-9999	-9999	-9999	-9999	-9999	-9999	-9999	292.1	345.9	345.2	385.5	460.5	518.9	557.4	597.9	632.4	657	665.8	666.7	660.7	602.6	559.8	532	705.6
-9999	-9999	-9999	-9999	-9999	-9999	-9999	-9999	-9999	-9999	-9999	338.7	305.3	338.8	355.4	405.3	481.7	565.4	641.3	709.3	750.4	745.2	717.4	681.5	645.3	627.1	596.2	547.7	582.3
-9999	-9999	-9999	-9999	-9999	-9999	-9999	-9999	-9999	-9999	337.5	282.4	322.2	365.2	378	412.8	481.9	570.8	675.9	770.2	818.2	808.3	786.6	758.8	654.8	639.1	685.5	-9999	-9999
-9999	-9999	-9999	-9999	-9999	-9999	-9999	-9999	-9999	-9999	330	303	370.1	420	419.9	440.4	477.6	554.3	645.8	732.5	766.3	784.5	697.7	693.6	632.2	691.8	608.7	-9999	-9999
713.3	669.6	641.1	525.9	-9999	-9999	212.2	219.4	229.8	271.4	303	336.6	399.7	452.3	465.9	473.1	498	554.4	608.1	643.7	618.9	642.3	666.8	648	545.5	656	609	530.1	-9999
692	715.5	758.4	685.3	526.7	-9999	303.7	254.9	312	364.3	329.1	431.6	451.6	484	527.5	548.5	559.7	579.3	592.3	580.7	554.2	664.8	499.5	497.8	643.9	694.6	747.3	532.8	-9999
648.3	709.5	535.6	673.6	495	439.5	404.1	353.1	339.6	435	420	445.8	522.1	521.2	560.1	579.3	587.5	581.7	586	548.9	589.8	611.9	547.3	642	661.5	756.6	677.1	-9999	-9999
563.9	701.3	624.8	714.4	548.4	516.3	503.8	527.3	473	518.7	540.3	522.2	543.1	553	566.9	598.5	619.6	614.2	631.7	567.2	603.3	649.5	559.6	678.3	708	705.4	647.9	-9999	-9999
-9999	685.4	723.2	705.3	696.3	669	698.6	655.7	628	611	595.7	611.9	585.7	593.8	584.3	588.6	622.3	587.3	691	678.3	609.9	549.2	619	749.5	709.9	726.9	651.9	-9999	-9999
-9999	-9999	733.9	750.1	776.6	793.8	767.7	804.4	737.3	669.1	652.8	672	646	635.9	575.6	546.2	594.5	677.2	559.8	570.7	574	590.6	658.4	752.4	746	624.6	-9999	-9999	-9999
-9999	-9999	-9999	-9999	-9999	-9999	814.1	857.2	695.1	633.4	694.2	718.8	713.4	671.2	608.1	541.8	535.1	502.4	521	539	628	655.8	748.6	760	735.5	761	771.4	-9999	-9999
-9999	-9999	-9999	-9999	-9999	-9999	-9999	-9999	880.3	700.6	765.8	808.7	823.1	708.1	597.3	570.9	570	622.5	903.6	779.8	787.6	767.5	1000.1	954.6	915.4	-9999	-9999	-9999	-9999
-9999	-9999	-9999	-9999	-9999	-9999	-9999	-9999	-9999	-9999	-9999	-9999	-9999	-9999	1040.3	1051.6	926.9	936.8	893.1	-9999	-9999	-9999	-9999	-9999	-9999	-9999	-9999	-9999	-9999
