# Supplementary material for: Application of L-moment method for regional frequency analysis of meteorological drought across the Loess Plateau, China
Source: PLoS One. 2022 Sep 1;17(9):e0273975. doi: 10.1371/journal.pone.0273975 (PMC9436156; doi:10.1371/journal.pone.0273975)
Supplement: S1 Data — (ZIP) [file pone.0273975.s001.zip › year_loess1968.txt]

ncols  29
nrows  16
xllcorner  100.5
yllcorner  33.5
cellsize  0.5
NODATA_value  -9999
-9999	-9999	-9999	-9999	-9999	-9999	-9999	-9999	-9999	-9999	-9999	-9999	220.1	125.9	129.6	147.7	181	252.1	293.3	-9999	-9999	-9999	404.9	431.9	-9999	-9999	-9999	-9999	-9999
-9999	-9999	-9999	-9999	-9999	-9999	-9999	-9999	-9999	-9999	-9999	198.4	132.7	155.3	182	205.6	250.8	356.9	314.6	334.3	390.7	367.6	373.1	415.7	-9999	-9999	412	418.1	-9999
-9999	-9999	-9999	-9999	-9999	-9999	-9999	-9999	-9999	-9999	-9999	144.4	173.2	232.7	261.3	304.7	328.7	327.4	328.7	337.6	352.1	375.2	400.5	424.8	506.4	384.5	375.6	518.5	375.9
-9999	-9999	-9999	-9999	-9999	-9999	-9999	-9999	-9999	-9999	-9999	-9999	213.8	315.4	344	366.7	389.7	399	390.3	392.4	367.7	387.6	414.7	448.2	465.2	378.5	396.6	391	604
-9999	-9999	-9999	-9999	-9999	-9999	-9999	-9999	-9999	-9999	-9999	275.1	251.6	321.3	367.8	398.9	399.4	399.8	401.2	385.7	396.5	388.4	415.5	424.9	406.2	439.4	468.3	459.1	481.7
-9999	-9999	-9999	-9999	-9999	-9999	-9999	-9999	-9999	-9999	278.4	229.9	280.5	351.7	387.3	404.6	408	407.1	423.6	429.4	425.7	457.3	480.1	486.1	378.8	424.7	545	-9999	-9999
-9999	-9999	-9999	-9999	-9999	-9999	-9999	-9999	-9999	-9999	279.6	262.5	332.9	397.4	414.7	429.6	422.6	426.6	430	442.9	435.6	482.6	419.7	444.5	400.5	495	429.6	-9999	-9999
622	572.2	564.1	498	-9999	-9999	221.8	214.5	212	245.4	278.9	318	380.4	433.5	456.1	466.5	471.5	480.7	471.7	453.3	408.1	432.8	466.1	464	400.3	496.7	497.4	447.8	-9999
528.3	546.9	614.5	563.7	455.2	-9999	282.8	231.9	281.4	336.9	323.4	432.8	461.3	490.9	528.7	546.2	551.4	549.4	526.6	479	435	519.5	403.2	417.6	512.3	566.5	653.5	507.6	-9999
414.4	482.3	359.6	505.9	394.5	358	333.3	289.6	274.2	376.5	401.3	461.2	553.4	554.8	578.4	583.5	588.1	579.3	559.2	490.9	504.7	502.8	449.9	520.1	538.8	646	626.1	-9999	-9999
286.6	456.5	389.1	504.8	392	366.5	366.3	380.4	336.6	396.4	466.7	515.7	579.4	592.9	598.9	611.2	616	601.9	596.1	509.4	514.8	537.1	472.4	555.8	598	622.9	599.1	-9999	-9999
-9999	445.9	487.4	474.8	487	448.2	467.2	427.1	404.9	419.8	471.6	567.2	592.2	621.4	625.7	624.5	629.1	575.3	641.4	610.3	524.5	479.6	533.4	651.3	645	683	542.1	-9999	-9999
-9999	-9999	500.8	524.7	572.9	596.7	510.3	521.5	470.3	452.9	506.5	600.7	637.4	662.5	655.2	642.7	648.5	674.4	554.9	544	531.5	536.2	576.2	651.6	649.3	502.3	-9999	-9999	-9999
-9999	-9999	-9999	-9999	-9999	-9999	607	621.1	498	497.9	572.8	644.9	688.4	706.6	712.9	691.8	653.1	594.8	590.1	578.8	611.8	609	638.7	606.9	552.6	502.6	432	-9999	-9999
-9999	-9999	-9999	-9999	-9999	-9999	-9999	-9999	690	592.7	662.5	718.7	750.7	759.3	773.1	747.5	716.2	719.1	958.1	780.8	746.2	689.5	877.9	699	610.3	-9999	-9999	-9999	-9999
-9999	-9999	-9999	-9999	-9999	-9999	-9999	-9999	-9999	-9999	-9999	-9999	-9999	-9999	998.7	1054.6	933.1	921.1	866.7	-9999	-9999	-9999	-9999	-9999	-9999	-9999	-9999	-9999	-9999
