# Supplementary material for: Application of L-moment method for regional frequency analysis of meteorological drought across the Loess Plateau, China
Source: PLoS One. 2022 Sep 1;17(9):e0273975. doi: 10.1371/journal.pone.0273975 (PMC9436156; doi:10.1371/journal.pone.0273975)
Supplement: S1 Data — (ZIP) [file pone.0273975.s001.zip › year_loess1969.txt]

ncols  29
nrows  16
xllcorner  100.5
yllcorner  33.5
cellsize  0.5
NODATA_value  -9999
-9999	-9999	-9999	-9999	-9999	-9999	-9999	-9999	-9999	-9999	-9999	-9999	188.3	147.7	162.3	187.5	216.6	236.1	251.1	-9999	-9999	-9999	370.2	366.5	-9999	-9999	-9999	-9999	-9999
-9999	-9999	-9999	-9999	-9999	-9999	-9999	-9999	-9999	-9999	-9999	168.4	133.1	146	164.7	190.5	222.7	250.6	268.4	302.5	356.5	410.5	421.7	403.9	-9999	-9999	422.7	453.7	-9999
-9999	-9999	-9999	-9999	-9999	-9999	-9999	-9999	-9999	-9999	-9999	123.7	138	158.8	170.2	197.3	224.4	247.6	275	319.9	392.4	454.8	475.7	465.1	495.1	417.9	423	553.9	466
-9999	-9999	-9999	-9999	-9999	-9999	-9999	-9999	-9999	-9999	-9999	-9999	139	176.4	185	205.4	235.2	266.2	303.3	362.8	440.1	504.9	533.1	535.1	522.4	453.6	458.4	467.3	660.7
-9999	-9999	-9999	-9999	-9999	-9999	-9999	-9999	-9999	-9999	-9999	171.7	138.8	167.4	191.3	220.3	247.7	287.9	343.1	410.9	487.8	539.8	569.5	567	529.8	520.9	533.7	530.2	552.9
-9999	-9999	-9999	-9999	-9999	-9999	-9999	-9999	-9999	-9999	195.2	131.2	145.6	185	210	236.2	269.9	320.7	395.2	466.1	522.3	584.8	623.8	628.5	542.4	550.1	627.2	-9999	-9999
-9999	-9999	-9999	-9999	-9999	-9999	-9999	-9999	-9999	-9999	189.1	148.9	186.1	233.2	248.3	275.8	304.9	367.6	442.4	508.2	546.4	631.9	603.4	620.7	578.2	622.6	589.8	-9999	-9999
640.3	607.7	586.6	504.7	-9999	-9999	196.1	184.2	166.7	173.8	177.3	186.5	229.4	280	307.9	336.9	380	451.8	515.5	554.2	548.1	625.6	666.6	650.3	595.8	620.7	615	560.3	-9999
531.9	558.6	631.3	593.7	489.2	-9999	257.7	187.4	206	223	195.8	276.9	305.6	344.7	409.5	459.5	505.1	559.7	602.8	611	611.1	728.5	601.7	600.2	620.4	612.2	655.8	568.1	-9999
423.7	489.2	377.1	521.5	390.8	328.6	281.1	219.6	186.5	244.4	245.5	287.2	395.6	406.2	471.8	524.8	576.5	605.6	636.7	607.1	685.2	687.2	591.5	614.6	562.9	604.2	580	-9999	-9999
323.3	455.1	416.3	496.5	375.1	308.6	275.7	271.2	228.8	270.7	323.6	348.7	412.1	430.3	477.4	573.8	640.4	653.1	673	586.3	619.9	640.2	516.2	546.6	523.9	524.9	562.8	-9999	-9999
-9999	425.6	449.3	442.5	423.1	348	329.4	294.4	284.5	308.4	355.2	451.9	415.9	450.4	503.1	588.4	662.8	617.6	695	646.7	549.5	495.3	500.6	554.9	515.3	576.1	581.4	-9999	-9999
-9999	-9999	424.9	430.9	450	457.5	368.5	374.4	337.2	333.3	387	515.3	471.8	491.8	492.1	561	640.9	685.5	520	496	486.1	479.5	485.5	524.4	536.5	502.8	-9999	-9999	-9999
-9999	-9999	-9999	-9999	-9999	-9999	481.3	489.2	323.9	299	399.6	504.6	536	502.9	514.6	529.5	541.4	456.8	454.1	455.6	497.2	488.8	508.2	497.4	497.1	544.5	612.8	-9999	-9999
-9999	-9999	-9999	-9999	-9999	-9999	-9999	-9999	558.2	373	456.1	537.3	579.3	493.1	456.1	462.1	468.8	503.7	765.2	602.1	584.8	541.1	714.6	598.5	582.8	-9999	-9999	-9999	-9999
-9999	-9999	-9999	-9999	-9999	-9999	-9999	-9999	-9999	-9999	-9999	-9999	-9999	-9999	799.7	849.2	741.7	714.5	646.3	-9999	-9999	-9999	-9999	-9999	-9999	-9999	-9999	-9999	-9999
