# Supplementary material for: Application of L-moment method for regional frequency analysis of meteorological drought across the Loess Plateau, China
Source: PLoS One. 2022 Sep 1;17(9):e0273975. doi: 10.1371/journal.pone.0273975 (PMC9436156; doi:10.1371/journal.pone.0273975)
Supplement: S1 Data — (ZIP) [file pone.0273975.s001.zip › year_loess1970.txt]

ncols  29
nrows  16
xllcorner  100.5
yllcorner  33.5
cellsize  0.5
NODATA_value  -9999
-9999	-9999	-9999	-9999	-9999	-9999	-9999	-9999	-9999	-9999	-9999	-9999	247.4	159.8	174.7	206.6	254	310.7	332.6	-9999	-9999	-9999	331.4	342.7	-9999	-9999	-9999	-9999	-9999
-9999	-9999	-9999	-9999	-9999	-9999	-9999	-9999	-9999	-9999	-9999	203.4	134	157.1	182.8	214.8	269.8	344.5	346.7	359.6	376.2	383.9	401	411.1	-9999	-9999	396.2	397.6	-9999
-9999	-9999	-9999	-9999	-9999	-9999	-9999	-9999	-9999	-9999	-9999	126.7	149.3	192.3	205.7	241.8	277.7	311	345.7	376.3	400.2	421.1	433.7	435.9	446	376.9	364.7	466.5	387.4
-9999	-9999	-9999	-9999	-9999	-9999	-9999	-9999	-9999	-9999	-9999	-9999	167.9	243.4	246.9	262	295.4	337.1	376.1	419.7	445.6	453.4	442	429.7	419.9	355.7	370.1	383.4	557.7
-9999	-9999	-9999	-9999	-9999	-9999	-9999	-9999	-9999	-9999	-9999	266	190.2	229.3	253.6	281.2	303.9	346.3	402.1	455.8	492.5	475	439.8	401.4	371.3	391.8	424.9	439	477
-9999	-9999	-9999	-9999	-9999	-9999	-9999	-9999	-9999	-9999	307.8	192.2	200.8	238.3	253.5	275	307.1	354.8	427.6	492.2	519.3	507.2	475.8	447.3	380.2	418.7	505.2	-9999	-9999
-9999	-9999	-9999	-9999	-9999	-9999	-9999	-9999	-9999	-9999	270.4	198.6	227.2	257.6	254.8	276.8	302.2	358.7	424.2	485	496	507.9	426	425.9	414.6	488.7	508.9	-9999	-9999
551.2	589	606.6	525.9	-9999	-9999	179.7	167.5	171.2	202.9	219	220.1	242.5	265.4	273.9	292.8	327.8	388.6	433.3	451	410.9	431.2	442.4	431.3	409.9	500.3	546.3	510.9	-9999
523.9	596.5	618.2	568.9	444.5	-9999	229.5	180.1	211.3	254.1	233.2	313.5	307.9	312.9	350.1	382.7	414.2	447.6	459.3	431.9	398.9	496.8	344.9	370.4	463.6	505.3	558.2	493.2	-9999
458.1	550.5	456.4	569.5	420.6	346.5	297.2	253.2	241.3	305.7	311.8	339.5	408.7	395.6	430.6	455.6	478	464.9	457.4	405.3	462	470.5	411.5	479.4	484.6	521.9	497.2	-9999	-9999
349.7	493.6	482.1	551.7	429.5	394.4	386.8	386.3	351	382.7	419.7	428.1	464.9	485.6	509.3	549.5	559.3	515	504.7	416.6	463.7	507.8	457.2	521.8	525	507.3	494.2	-9999	-9999
-9999	443.7	495.8	524.3	534.7	509.3	539.5	510.6	483.6	473.5	483	539.9	550.6	590.8	609.8	626.2	628	522.8	593.1	552.4	470.8	451.2	506.3	570.4	549.4	542.9	548.2	-9999	-9999
-9999	-9999	470.1	516.9	560.5	595	611.5	639.4	591.2	549.1	560.7	638.2	661.1	691.2	673.4	657.9	662.1	674.5	495.1	477.1	479.6	499.7	540.2	582.4	581.5	570.1	-9999	-9999	-9999
-9999	-9999	-9999	-9999	-9999	-9999	653.7	683.5	586.1	547.1	632	710.2	750.3	750.5	734.1	674.9	626.3	556.1	539.3	534.5	573.9	569	587.2	569.1	559.1	571.9	576.8	-9999	-9999
-9999	-9999	-9999	-9999	-9999	-9999	-9999	-9999	717.7	625	715	781.3	807.8	748	695.5	668.6	647.6	655.6	934.5	761.8	747.8	683.1	856.8	663.8	611.1	-9999	-9999	-9999	-9999
-9999	-9999	-9999	-9999	-9999	-9999	-9999	-9999	-9999	-9999	-9999	-9999	-9999	-9999	870.2	883.9	766.6	793.7	796.9	-9999	-9999	-9999	-9999	-9999	-9999	-9999	-9999	-9999	-9999
