# Supplementary material for: Application of L-moment method for regional frequency analysis of meteorological drought across the Loess Plateau, China
Source: PLoS One. 2022 Sep 1;17(9):e0273975. doi: 10.1371/journal.pone.0273975 (PMC9436156; doi:10.1371/journal.pone.0273975)
Supplement: S1 Data — (ZIP) [file pone.0273975.s001.zip › year_loess1971.txt]

ncols  29
nrows  16
xllcorner  100.5
yllcorner  33.5
cellsize  0.5
NODATA_value  -9999
-9999	-9999	-9999	-9999	-9999	-9999	-9999	-9999	-9999	-9999	-9999	-9999	157.4	92.8	93.1	106	131.9	169.1	199.2	-9999	-9999	-9999	270.5	274.3	-9999	-9999	-9999	-9999	-9999
-9999	-9999	-9999	-9999	-9999	-9999	-9999	-9999	-9999	-9999	-9999	150.2	98.3	100.8	105.8	122.5	157.2	210.4	219.2	242.5	269.5	301.3	323.7	317	-9999	-9999	333.6	356.1	-9999
-9999	-9999	-9999	-9999	-9999	-9999	-9999	-9999	-9999	-9999	-9999	103	114.5	129.2	128.3	157.7	197.2	225.6	247.2	267.2	289.6	315.9	340.4	352.1	378.5	332.7	344.1	432.7	388.1
-9999	-9999	-9999	-9999	-9999	-9999	-9999	-9999	-9999	-9999	-9999	-9999	125.9	169.5	167.5	196	247.5	284.5	300.6	316.5	322.7	350.7	389.4	422.6	431.1	360.2	386.9	387.3	567.6
-9999	-9999	-9999	-9999	-9999	-9999	-9999	-9999	-9999	-9999	-9999	185	133.9	163.5	186.9	228.9	273.8	313.3	337.2	346.6	364.1	373.7	432.3	459.2	424.1	461.4	490.5	471.7	483.7
-9999	-9999	-9999	-9999	-9999	-9999	-9999	-9999	-9999	-9999	218.4	132	149.5	189.1	209.9	239.9	280	318.3	354	372.3	377.1	434.8	509.5	558.5	418.1	490.3	630.6	-9999	-9999
-9999	-9999	-9999	-9999	-9999	-9999	-9999	-9999	-9999	-9999	212.5	154.7	192.4	235.6	242.1	257.4	272.2	307	338.1	356.7	358.9	445.8	433.9	531.2	508.2	646.5	510.2	-9999	-9999
660.4	631.9	632.9	563.3	-9999	-9999	239.3	234	208.1	206.3	192.8	186.7	218.9	262.6	280.9	286	294	322.7	344.5	351.9	349.5	406.8	508.5	576.4	530.5	694.3	663.4	567.3	-9999
590	624.8	707.4	677.3	574.1	-9999	307.5	236.8	265.5	276.1	207.5	268.5	265.4	294.8	340.8	364.8	378.3	394.7	404.8	404.4	421	537.5	498.5	552.9	730.8	819.6	921.5	627.9	-9999
493	560.6	404.1	568.7	408.4	360	327.1	262.9	229.6	288.9	261	270.2	341	341.4	389.7	427.5	465	487.1	499.3	492.3	548.7	607.7	645.8	751.2	810.5	938.5	850	-9999	-9999
359.2	519.2	412	519	383.2	346.6	322.2	315.6	257.8	284.4	317.4	319.3	356.9	376.9	423.5	489	540	572.4	595.1	578.9	628.2	692.8	722	820.9	876.3	893.9	783.6	-9999	-9999
-9999	499.6	508.2	445.5	440	425.4	409	333.2	285.9	278	301.1	374.4	356.2	410.7	471.4	532.5	578.8	578.3	643.8	659	654.3	660.4	728.3	819	833.9	890.6	750.5	-9999	-9999
-9999	-9999	510.7	483.8	488.1	485.1	431.2	394.8	321.4	288.1	316.4	408	415.9	476.3	510.4	555.1	597	636.6	566.7	592.5	623.8	641.6	672.9	726.8	740.6	654	-9999	-9999	-9999
-9999	-9999	-9999	-9999	-9999	-9999	478.9	467.3	351.7	323.1	377.6	453	516.5	551.9	580.9	573.9	562.1	508.6	533.7	570.9	643.1	635.7	647.6	642.3	643.9	656.1	678.3	-9999	-9999
-9999	-9999	-9999	-9999	-9999	-9999	-9999	-9999	545.1	429.7	484.3	553.6	625.1	603.6	567.4	550.3	539.4	586.5	852.1	763.7	767	700.2	836	712.9	714.9	-9999	-9999	-9999	-9999
-9999	-9999	-9999	-9999	-9999	-9999	-9999	-9999	-9999	-9999	-9999	-9999	-9999	-9999	875.9	900.7	785.6	812.6	818.9	-9999	-9999	-9999	-9999	-9999	-9999	-9999	-9999	-9999	-9999
