# Supplementary material for: Application of L-moment method for regional frequency analysis of meteorological drought across the Loess Plateau, China
Source: PLoS One. 2022 Sep 1;17(9):e0273975. doi: 10.1371/journal.pone.0273975 (PMC9436156; doi:10.1371/journal.pone.0273975)
Supplement: S1 Data — (ZIP) [file pone.0273975.s001.zip › year_loess1972.txt]

ncols  29
nrows  16
xllcorner  100.5
yllcorner  33.5
cellsize  0.5
NODATA_value  -9999
-9999	-9999	-9999	-9999	-9999	-9999	-9999	-9999	-9999	-9999	-9999	-9999	101.6	85.8	100.6	120.6	141.1	170.9	205.4	-9999	-9999	-9999	362.9	391.9	-9999	-9999	-9999	-9999	-9999
-9999	-9999	-9999	-9999	-9999	-9999	-9999	-9999	-9999	-9999	-9999	90.1	78.3	88.7	107.8	135.9	168	212.6	230.1	255.2	305.2	325.8	354.2	373.4	-9999	-9999	365.9	376.2	-9999
-9999	-9999	-9999	-9999	-9999	-9999	-9999	-9999	-9999	-9999	-9999	74.9	81.1	93.5	110.8	143.1	180.1	211.6	235.1	255.9	283.9	323.8	352.8	347.1	390.1	304.3	314.9	414.1	328.7
-9999	-9999	-9999	-9999	-9999	-9999	-9999	-9999	-9999	-9999	-9999	-9999	80.8	102	117.5	147.3	188.2	226.2	250.8	275.6	284.5	313.8	326.4	318.9	307	255.4	288	303.3	436.3
-9999	-9999	-9999	-9999	-9999	-9999	-9999	-9999	-9999	-9999	-9999	106.9	85	103.2	127.5	161.9	198.3	230.4	251.4	255.9	276.5	271.1	278.5	251.5	218.1	248.8	288.6	303.4	321.5
-9999	-9999	-9999	-9999	-9999	-9999	-9999	-9999	-9999	-9999	135.7	113.1	113.7	138.4	166	194.8	224.2	246.8	268.9	274.9	269.1	304.1	316.6	294.4	193	226.8	311.2	-9999	-9999
-9999	-9999	-9999	-9999	-9999	-9999	-9999	-9999	-9999	-9999	152.3	153.3	167	198.4	226.1	248.5	260.4	278.3	288.4	296.3	282.8	339.1	259.4	269.2	215.5	276.8	242.7	-9999	-9999
702.8	590.8	532.9	406	-9999	-9999	107.7	103.6	116.6	145.7	176.9	192.2	208.5	238.8	270	289.7	305.9	328.3	337.5	332.8	296	324	349.3	321.6	236.4	294.2	268	244.6	-9999
590.4	583.1	645.1	537.5	360.3	-9999	140.7	122.8	141.1	177	208.6	236.7	245.9	265.8	304.8	334.6	354.3	373.3	384.2	374.7	358.2	460.3	306.4	292.8	373.7	387.9	426.8	287	-9999
461.2	524.6	353.3	461.5	284	221	183.1	155.6	170.3	216	243	265.3	313.3	304.5	332	351.1	371.2	386	406.9	391.9	435.6	454.4	380.8	435.4	436.3	524.3	466.6	-9999	-9999
321.8	504.7	381	468	295.3	254.7	234.5	233.9	215.6	255.4	304.8	317.4	350.3	351.2	362.6	396	421.4	430.4	456.4	420.1	428	460.5	384.5	459.1	513.7	566.6	581	-9999	-9999
-9999	490.9	502.2	415.1	381	347.9	347.6	308.7	288	295.7	321.8	402.8	383.3	411	429	453.2	478.7	451	517	496.8	431.6	399.8	421.4	515.1	542	661.9	635	-9999	-9999
-9999	-9999	491.6	461.2	477.5	477.1	406.1	410.9	363.6	332.4	351.8	444.8	447.4	489.5	489.9	497.5	521	549.9	462.1	463.9	458.8	456.3	466.8	503	548.7	526.7	-9999	-9999	-9999
-9999	-9999	-9999	-9999	-9999	-9999	472.8	507.6	387.8	367.7	409.7	468.8	526.7	561.1	571.7	539.3	508.9	457	468.8	485.7	503.2	504.7	509	482.8	474.5	534.3	617.3	-9999	-9999
-9999	-9999	-9999	-9999	-9999	-9999	-9999	-9999	607.2	459.8	509.7	562.9	625	600.1	551.2	524.3	511	528.6	773.7	584.5	563.6	539.5	698.8	540	502.4	-9999	-9999	-9999	-9999
-9999	-9999	-9999	-9999	-9999	-9999	-9999	-9999	-9999	-9999	-9999	-9999	-9999	-9999	871	895.4	732.8	721.4	657.4	-9999	-9999	-9999	-9999	-9999	-9999	-9999	-9999	-9999	-9999
