# Supplementary material for: Application of L-moment method for regional frequency analysis of meteorological drought across the Loess Plateau, China
Source: PLoS One. 2022 Sep 1;17(9):e0273975. doi: 10.1371/journal.pone.0273975 (PMC9436156; doi:10.1371/journal.pone.0273975)
Supplement: S1 Data — (ZIP) [file pone.0273975.s001.zip › year_loess1973.txt]

ncols  29
nrows  16
xllcorner  100.5
yllcorner  33.5
cellsize  0.5
NODATA_value  -9999
-9999	-9999	-9999	-9999	-9999	-9999	-9999	-9999	-9999	-9999	-9999	-9999	274.2	212.8	251.1	295.1	322.8	351.5	368.2	-9999	-9999	-9999	399.3	411.3	-9999	-9999	-9999	-9999	-9999
-9999	-9999	-9999	-9999	-9999	-9999	-9999	-9999	-9999	-9999	-9999	220.4	175.9	208	258	306	344	398.3	386	396.7	422.9	419	433.2	454.2	-9999	-9999	490	516.1	-9999
-9999	-9999	-9999	-9999	-9999	-9999	-9999	-9999	-9999	-9999	-9999	173.7	194.1	241.3	282.8	334.8	370.9	387.5	397.3	406.5	420.8	450.2	484.4	502.2	565.3	488	499.3	643.3	605.1
-9999	-9999	-9999	-9999	-9999	-9999	-9999	-9999	-9999	-9999	-9999	-9999	234.3	302.1	331.4	367.7	409.1	439.6	444.8	452.9	444	485.3	531.2	558.9	566	500.3	538	603.6	829
-9999	-9999	-9999	-9999	-9999	-9999	-9999	-9999	-9999	-9999	-9999	296.6	290.7	328.3	359.6	401.1	437.1	463.6	469.5	452.9	475.7	493.2	559.2	569	542.3	580.7	634.9	692.7	767.7
-9999	-9999	-9999	-9999	-9999	-9999	-9999	-9999	-9999	-9999	292.1	287.2	320.9	351.9	372	407	449.8	475.1	496.6	500.3	504.3	607.6	680.7	690.9	574.1	633.8	750.5	-9999	-9999
-9999	-9999	-9999	-9999	-9999	-9999	-9999	-9999	-9999	-9999	274.6	285.3	326.5	358.3	372.8	417.9	452.6	482.2	487.9	515.2	525.1	678.2	625.9	686.7	646.1	732.5	702.4	-9999	-9999
507.8	522.6	537.2	484.5	-9999	-9999	170.8	160.4	168	204.8	240.5	272.7	313.4	355.5	394	450.2	506.5	545.7	538.5	532.1	494.4	612.3	709.9	715.9	651.9	740.8	766.5	752.8	-9999
441.3	498.2	547.6	535.9	461.8	-9999	224.2	168.3	208.9	257.6	247.9	331.3	353.2	398.1	476.6	555.1	614.1	631.5	606.6	565.8	547.3	748.6	556.9	602.8	726.5	774.4	862.6	833.6	-9999
383.4	451.6	407.6	499.4	407.5	344	296.3	242.3	228.6	330	334	373.9	476.4	491.5	556.9	602.9	639.1	622.4	615.5	552.2	643.2	658.7	561.6	662.5	697.7	807.7	834.9	-9999	-9999
328.7	416.7	420	483.8	440.7	396.9	373.9	396.4	353.7	425.8	483.2	490.8	555	574.3	594.3	645.7	674.5	649.4	661.5	554.2	595.9	631	532.9	631.7	693.8	746.9	763.9	-9999	-9999
-9999	406.5	442.8	484.2	544.7	544.3	556.8	522.7	516	528	536.7	622.3	578.1	614	631.6	649.5	678.6	593.4	704	659.1	552.4	518.4	586.8	689.4	708.4	782.4	672.8	-9999	-9999
-9999	-9999	460.4	512.9	572.9	635.7	658.7	687.7	635.6	574.4	548	660.8	606.2	643.8	616.2	612.4	649.6	698	502.5	494.4	514	568.9	660.3	733.4	761	654.3	-9999	-9999	-9999
-9999	-9999	-9999	-9999	-9999	-9999	739	770.7	581.8	468.3	533.3	610.2	651.1	653	660	604.3	565.5	492.1	481.3	484	544.7	606.6	710.8	772	763.4	715.4	639.6	-9999	-9999
-9999	-9999	-9999	-9999	-9999	-9999	-9999	-9999	822.5	548.4	604.9	666	719.6	664.2	620.8	582.8	563.7	591.1	883.1	640.9	637.8	651.4	872.3	825.7	817.1	-9999	-9999	-9999	-9999
-9999	-9999	-9999	-9999	-9999	-9999	-9999	-9999	-9999	-9999	-9999	-9999	-9999	-9999	1028.7	1064.3	853.1	807	719.3	-9999	-9999	-9999	-9999	-9999	-9999	-9999	-9999	-9999	-9999
