# Supplementary material for: Application of L-moment method for regional frequency analysis of meteorological drought across the Loess Plateau, China
Source: PLoS One. 2022 Sep 1;17(9):e0273975. doi: 10.1371/journal.pone.0273975 (PMC9436156; doi:10.1371/journal.pone.0273975)
Supplement: S1 Data — (ZIP) [file pone.0273975.s001.zip › year_loess1974.txt]

ncols  29
nrows  16
xllcorner  100.5
yllcorner  33.5
cellsize  0.5
NODATA_value  -9999
-9999	-9999	-9999	-9999	-9999	-9999	-9999	-9999	-9999	-9999	-9999	-9999	152	88.2	93	106.1	119	163.8	199.7	-9999	-9999	-9999	295.5	309.1	-9999	-9999	-9999	-9999	-9999
-9999	-9999	-9999	-9999	-9999	-9999	-9999	-9999	-9999	-9999	-9999	142.2	82.8	83.4	96	111.3	136.6	221.6	190.9	212.1	264.2	244.6	275.3	319.8	-9999	-9999	406.7	431.8	-9999
-9999	-9999	-9999	-9999	-9999	-9999	-9999	-9999	-9999	-9999	-9999	99.9	90.9	106	113.3	145.8	171.1	179.7	193.8	211.4	230.5	268.7	315.4	347.8	404.6	372	383.1	448.4	432.9
-9999	-9999	-9999	-9999	-9999	-9999	-9999	-9999	-9999	-9999	-9999	-9999	91.1	138.5	149.4	173.7	210.4	243.5	260.5	283.6	271	312.5	350.9	375.4	385	340.4	355.4	378.1	483.4
-9999	-9999	-9999	-9999	-9999	-9999	-9999	-9999	-9999	-9999	-9999	157.1	93.9	125.7	160.4	197.6	218.9	248.1	276.8	279.6	314.4	322.4	357.7	354.1	330.9	348.9	368	379.9	424
-9999	-9999	-9999	-9999	-9999	-9999	-9999	-9999	-9999	-9999	193.4	114	114.1	149.6	174.4	198.7	224.3	252.2	299.2	333.2	351.1	404.2	420	403.8	307.6	334.8	408.2	-9999	-9999
-9999	-9999	-9999	-9999	-9999	-9999	-9999	-9999	-9999	-9999	183.9	134.1	160.3	194.6	197	214.2	223.6	255.5	291.7	351.3	374.2	435.3	364	370.3	325.7	379.4	363.6	-9999	-9999
589.8	559.2	518.7	415.9	-9999	-9999	136.1	137.4	133.3	155.8	167.3	169.4	192.1	218.5	226.2	234.6	252.6	291.3	320.9	356.2	346.6	389.9	409.5	385.5	327.9	379.9	401.9	448	-9999
558.2	572.9	570.2	500.5	389.1	-9999	205.3	152.5	203.9	246.6	200.1	281.2	264.2	263.9	301.2	324.7	338.5	352.9	363	369.2	374.7	483.9	349.6	346.8	403.9	429.5	492.3	481.5	-9999
490.6	546.3	408.7	493.1	336	277.3	257.5	218.4	204.1	309	292.7	306.2	382.4	342.6	371.7	383.2	392.2	380.1	393.4	379.2	456.4	475.3	403.1	443.4	438.6	506.2	495.1	-9999	-9999
366.9	526.2	446.7	491.3	335.1	286.6	286.9	319.7	295.3	360	405.8	389.2	427	423.7	439.9	486.6	494.9	463.7	480.6	425.3	471.3	512.6	424.1	486.1	509.6	530.2	531.3	-9999	-9999
-9999	509.5	500.9	458.1	423.6	391.3	402.2	386	391.4	410.5	424.3	499.9	467.1	513.4	554.4	592.9	598.9	515.3	596.4	576	483	431.4	487.1	585.9	596	660.1	618.7	-9999	-9999
-9999	-9999	483.6	454	443.7	448.4	465.4	484.1	470.3	452.7	457	548.3	541.4	608.4	629.1	651.7	668.6	686.1	555.4	533	515.9	523	571.2	648.3	698.3	663.1	-9999	-9999	-9999
-9999	-9999	-9999	-9999	-9999	-9999	503.9	541.7	484.3	439.7	493.5	550.3	605	658.9	708.4	682.9	655.2	611.1	613.8	600	621.6	630.5	668.3	678.1	682.6	729.8	759.4	-9999	-9999
-9999	-9999	-9999	-9999	-9999	-9999	-9999	-9999	646.6	529.4	572.3	611.9	669.7	659.1	638.1	638.7	671.5	729.3	951.1	746	719.8	700.7	888.6	763.3	733.8	-9999	-9999	-9999	-9999
-9999	-9999	-9999	-9999	-9999	-9999	-9999	-9999	-9999	-9999	-9999	-9999	-9999	-9999	1038.5	1102.9	944.9	893	820.1	-9999	-9999	-9999	-9999	-9999	-9999	-9999	-9999	-9999	-9999
