# Supplementary material for: Application of L-moment method for regional frequency analysis of meteorological drought across the Loess Plateau, China
Source: PLoS One. 2022 Sep 1;17(9):e0273975. doi: 10.1371/journal.pone.0273975 (PMC9436156; doi:10.1371/journal.pone.0273975)
Supplement: S1 Data — (ZIP) [file pone.0273975.s001.zip › year_loess1975.txt]

ncols  29
nrows  16
xllcorner  100.5
yllcorner  33.5
cellsize  0.5
NODATA_value  -9999
-9999	-9999	-9999	-9999	-9999	-9999	-9999	-9999	-9999	-9999	-9999	-9999	281.2	176	178.4	190.7	206.5	240.8	273.9	-9999	-9999	-9999	378.9	403.6	-9999	-9999	-9999	-9999	-9999
-9999	-9999	-9999	-9999	-9999	-9999	-9999	-9999	-9999	-9999	-9999	215.6	152.3	164.8	173.3	188	220.7	310.2	309.7	354.2	399	418.8	433.6	421.7	-9999	-9999	417.2	410	-9999
-9999	-9999	-9999	-9999	-9999	-9999	-9999	-9999	-9999	-9999	-9999	132.3	157	181	173.5	200	242.5	287.2	339.7	382.6	403.6	414.2	415.1	409.8	451.1	378.7	367.2	442.5	364.8
-9999	-9999	-9999	-9999	-9999	-9999	-9999	-9999	-9999	-9999	-9999	-9999	164.7	213.8	195.1	210.1	269.1	343	393.7	424.3	397.5	399.5	399.4	402.2	399.5	348.7	344.6	353.9	463.1
-9999	-9999	-9999	-9999	-9999	-9999	-9999	-9999	-9999	-9999	-9999	224.5	180.9	196.7	195.1	223	270.2	331.2	378.6	382.7	403.7	392.7	396.8	377.4	355.5	367.1	379.5	375.7	364.5
-9999	-9999	-9999	-9999	-9999	-9999	-9999	-9999	-9999	-9999	231.4	165.4	183.7	202.7	201.2	225.2	276.1	323	373.8	401	417.5	472.3	481.3	453.6	372.1	399.7	452.9	-9999	-9999
-9999	-9999	-9999	-9999	-9999	-9999	-9999	-9999	-9999	-9999	202.8	170.7	197.2	220.8	217.2	245.8	281.9	329.7	358.5	401.8	428.5	532.7	452.1	452	412.9	471.1	479.5	-9999	-9999
666.5	614.6	573.1	458.4	-9999	-9999	139.8	129.7	127.1	149.2	166.3	178.3	203.2	235.6	255.4	285.9	334.1	398.7	429.1	445.9	434.8	517.6	558.8	523.8	468.6	520.1	527.9	424.3	-9999
589.9	605.1	662.7	583.4	428.5	-9999	188.1	132	168.9	202.8	179	246.5	260.3	296.7	357.5	412.4	468.9	526.5	556.1	551	552.1	711	544.2	535.9	592.8	599.8	632.6	481.1	-9999
496.1	556.6	404.7	507.4	339.4	267.9	236.2	189.3	177.7	248.7	247.2	289.3	399.2	416.5	479.8	533.4	597.8	636.9	673.1	635.9	740.5	757.6	657.9	696.5	658.6	718.8	669.5	-9999	-9999
369.4	547.7	432.9	531.4	352.6	290.3	286	310.7	267.2	312.1	372.4	413.9	506.3	555.3	603	685.9	761.3	797.8	836.7	707.8	754.3	790.7	631.6	711.3	716	732	714.2	-9999	-9999
-9999	559.3	583.6	516	493.1	432.5	451.9	408.7	382	393.6	445	579.1	630.3	697	740.7	802.4	869.9	847.7	952.5	873.7	653.6	510.5	577.3	726.7	718	834.4	691.9	-9999	-9999
-9999	-9999	604.5	590.4	604	603	547.9	535.2	483.9	470.5	530.6	698.9	769.2	838.4	826.2	839.3	887.3	949.5	754.1	646.5	538.1	488.9	532.4	640	697.2	568	-9999	-9999	-9999
-9999	-9999	-9999	-9999	-9999	-9999	617.5	626.6	517.7	500.7	610.2	764.4	894.3	933.8	910.5	839.4	803.4	725	681.5	613.1	616.3	579.2	634	626.5	609.7	625.6	583.8	-9999	-9999
-9999	-9999	-9999	-9999	-9999	-9999	-9999	-9999	747.6	622.3	732.7	865.5	991.3	945.3	849.5	792.8	763.5	784	1068.4	858.6	788.6	716.6	976.3	786.5	738.2	-9999	-9999	-9999	-9999
-9999	-9999	-9999	-9999	-9999	-9999	-9999	-9999	-9999	-9999	-9999	-9999	-9999	-9999	1201.2	1184.8	975.2	961.8	911.1	-9999	-9999	-9999	-9999	-9999	-9999	-9999	-9999	-9999	-9999
