# Supplementary material for: Application of L-moment method for regional frequency analysis of meteorological drought across the Loess Plateau, China
Source: PLoS One. 2022 Sep 1;17(9):e0273975. doi: 10.1371/journal.pone.0273975 (PMC9436156; doi:10.1371/journal.pone.0273975)
Supplement: S1 Data — (ZIP) [file pone.0273975.s001.zip › year_loess1976.txt]

ncols  29
nrows  16
xllcorner  100.5
yllcorner  33.5
cellsize  0.5
NODATA_value  -9999
-9999	-9999	-9999	-9999	-9999	-9999	-9999	-9999	-9999	-9999	-9999	-9999	189	119.9	137.9	167.9	210.2	289.8	353.4	-9999	-9999	-9999	478.8	496.2	-9999	-9999	-9999	-9999	-9999
-9999	-9999	-9999	-9999	-9999	-9999	-9999	-9999	-9999	-9999	-9999	154.5	106.5	132.3	169.1	209.5	272.4	399.1	402	445.6	495.4	504.3	532.5	545.7	-9999	-9999	572.6	556.8	-9999
-9999	-9999	-9999	-9999	-9999	-9999	-9999	-9999	-9999	-9999	-9999	105.6	130.2	186.1	227.4	289.3	339.2	374.5	413.9	446.6	466.7	491.9	521.5	548.7	617	534.6	503.6	633	460.4
-9999	-9999	-9999	-9999	-9999	-9999	-9999	-9999	-9999	-9999	-9999	-9999	170	275.6	325.5	363.8	396.7	429.8	449.6	469.4	451.7	473.3	501.4	534.2	550.8	479.6	471.8	471.5	665
-9999	-9999	-9999	-9999	-9999	-9999	-9999	-9999	-9999	-9999	-9999	214	217.5	303.7	379.8	415.7	399.5	400.5	415.6	414.4	447	458.8	489.2	492.4	477.1	489.4	506.1	514.5	550.3
-9999	-9999	-9999	-9999	-9999	-9999	-9999	-9999	-9999	-9999	199.3	188.4	241.8	318.4	370.4	385.1	370.8	367.4	397.1	426	456.6	521.1	548.3	542.1	478.8	500.6	569.7	-9999	-9999
-9999	-9999	-9999	-9999	-9999	-9999	-9999	-9999	-9999	-9999	199.6	215.2	263.2	315	335.2	354.8	349.5	361.3	382.7	435.1	473.8	549.5	501	511.7	488.8	547.6	614.7	-9999	-9999
594.2	577.2	564.9	486.4	-9999	-9999	170.5	158.1	146.8	170.9	209.1	242.2	273.3	310.5	336	361.8	385.9	416.4	435.6	463.1	470	509.5	538.3	523.7	492.1	562.5	634	710.5	-9999
528.7	571.1	629.2	595.9	495.6	-9999	261.2	191.8	211.9	235.1	239.6	293.2	312.1	341.6	392.8	438.2	477.2	506	516.2	511.6	506.6	596.3	488.4	493.6	570.8	618	673.5	703.7	-9999
480.7	547.2	428.6	554.4	399.9	354.3	320.9	259.2	234	284.7	288.9	320	399.9	398.5	445.2	490.6	543.6	568.9	582.8	556.2	587.4	594.1	554	613.8	647.6	713.7	692.9	-9999	-9999
423.7	545	487.4	562.8	417.2	381.9	369.6	358.1	299.9	333.1	385.7	396.2	440.2	444.8	477.2	546.5	613.8	647.7	670.2	611.5	622.4	637.9	595	665.1	713.4	733.5	695.6	-9999	-9999
-9999	546	561.4	548.1	541.8	510.8	513	435.7	378.8	388.9	433.8	538.7	476.4	495.6	532	598	673.8	680.3	754.6	720.2	636.4	591.3	604.8	684.9	694.8	767.8	676	-9999	-9999
-9999	-9999	556.3	562.8	578.9	588.6	599.5	532.6	454.4	441.3	500.7	650.2	583.5	591.9	593.6	652.7	725.8	781.9	659.2	633	598.8	571.3	575.4	611.7	636.7	570.9	-9999	-9999	-9999
-9999	-9999	-9999	-9999	-9999	-9999	608.2	587.6	470.1	445.3	556.8	688.7	733.4	693.2	680.4	680.1	684.7	580.6	570.5	559.8	590.7	559.1	573.6	555.2	524.8	537.7	601.2	-9999	-9999
-9999	-9999	-9999	-9999	-9999	-9999	-9999	-9999	662.7	508.7	631.2	757.2	833.2	694.2	582.2	550.5	540.8	582.3	951.8	723.6	669.8	591.5	766.3	628.8	569	-9999	-9999	-9999	-9999
-9999	-9999	-9999	-9999	-9999	-9999	-9999	-9999	-9999	-9999	-9999	-9999	-9999	-9999	1014.2	1019.6	795.5	777.9	704.8	-9999	-9999	-9999	-9999	-9999	-9999	-9999	-9999	-9999	-9999
