# Supplementary material for: Application of L-moment method for regional frequency analysis of meteorological drought across the Loess Plateau, China
Source: PLoS One. 2022 Sep 1;17(9):e0273975. doi: 10.1371/journal.pone.0273975 (PMC9436156; doi:10.1371/journal.pone.0273975)
Supplement: S1 Data — (ZIP) [file pone.0273975.s001.zip › year_loess1977.txt]

ncols  29
nrows  16
xllcorner  100.5
yllcorner  33.5
cellsize  0.5
NODATA_value  -9999
-9999	-9999	-9999	-9999	-9999	-9999	-9999	-9999	-9999	-9999	-9999	-9999	325.8	232.4	238.8	264.1	303	346.5	357.3	-9999	-9999	-9999	339.8	348.3	-9999	-9999	-9999	-9999	-9999
-9999	-9999	-9999	-9999	-9999	-9999	-9999	-9999	-9999	-9999	-9999	299.6	225	228.7	236.4	259.7	306.7	370.7	360.8	355.9	357.8	339.2	330.3	326.4	-9999	-9999	404.4	436.1	-9999
-9999	-9999	-9999	-9999	-9999	-9999	-9999	-9999	-9999	-9999	-9999	234.2	243.3	253.9	245.6	272.4	311	338.3	354.7	364.7	373.2	377.1	371.4	363.3	443.5	364.5	395.5	559.1	414.9
-9999	-9999	-9999	-9999	-9999	-9999	-9999	-9999	-9999	-9999	-9999	-9999	262.5	295.5	279.9	294.8	333.7	365.5	381.5	406.1	431.3	437.9	431.9	437.6	458.3	428.1	465.6	469	682.3
-9999	-9999	-9999	-9999	-9999	-9999	-9999	-9999	-9999	-9999	-9999	341.3	276.9	288.6	295.8	327	359.5	389.7	418.8	462.1	502.8	509.9	492.4	488.6	495.3	538.2	583.7	584.2	615.6
-9999	-9999	-9999	-9999	-9999	-9999	-9999	-9999	-9999	-9999	353	254	265.4	290.1	303.8	340.4	387.3	416	455.6	509.5	560.7	562.9	562.7	574.9	571.4	610.8	699.6	-9999	-9999
-9999	-9999	-9999	-9999	-9999	-9999	-9999	-9999	-9999	-9999	303.7	234.2	269.4	304.2	312.3	356.1	393.7	427.4	456.7	519.4	572.2	595.4	563.6	582.1	612.3	676	710.4	-9999	-9999
574.1	566.5	558.8	487.9	-9999	-9999	224.4	224.6	221.7	248.2	254.3	249.6	280.8	319.1	345.7	383.3	424.1	468.8	493.5	527.5	557.8	598.9	600.4	601.1	618.7	654.5	683.2	689.5	-9999
490	538.8	603.4	571.6	470.2	-9999	277.1	223.4	276.3	321.8	275.8	363.3	356.9	378.7	443.1	489.3	516.1	539.3	554.1	555.6	574.1	655.1	609	596.4	586.4	590.1	626.1	592.8	-9999
391.9	472.6	360.7	497.5	350.5	313	308.8	280.4	265.2	368.3	360	387.4	486.6	470.9	528.6	554.2	563.4	552.6	565.4	541.9	613.8	630.2	587.2	577.5	531.4	524.9	501.4	-9999	-9999
269.1	429.9	378.2	499.1	335.2	308.9	339.3	383.2	353	417.6	476.5	477.8	527.4	525.7	546.2	587.9	581.8	546.6	563.9	510.3	555.9	588.8	515.8	546.6	506.6	468.9	503.3	-9999	-9999
-9999	412.1	474.6	483.7	483.4	419.9	463.9	446.3	439.6	464.5	494.3	581.7	513.1	526	533.6	546.9	539.9	459.4	547.1	544.1	476.9	434	487.8	548	524.5	502.1	596.6	-9999	-9999
-9999	-9999	479.7	524.8	562	573	522.1	520.9	490.9	487	508.7	604.3	532.7	527	460.1	453.8	470.8	496.2	402.3	418.9	428	443.6	490.2	560.4	588.7	653.3	-9999	-9999	-9999
-9999	-9999	-9999	-9999	-9999	-9999	549.9	553.6	474.6	462.2	530.4	585.9	589.3	515.8	453.9	388.7	371.6	358.3	391.9	421	473.4	492.1	530.5	561.7	606.3	634	645.2	-9999	-9999
-9999	-9999	-9999	-9999	-9999	-9999	-9999	-9999	603.8	521.3	598.2	647	658.6	490.1	375.9	360.1	389.7	430.7	658.9	553.5	577.1	572.9	768.6	651.6	641.8	-9999	-9999	-9999	-9999
-9999	-9999	-9999	-9999	-9999	-9999	-9999	-9999	-9999	-9999	-9999	-9999	-9999	-9999	795.5	786	599.2	598.1	585.5	-9999	-9999	-9999	-9999	-9999	-9999	-9999	-9999	-9999	-9999
