# Supplementary material for: Application of L-moment method for regional frequency analysis of meteorological drought across the Loess Plateau, China
Source: PLoS One. 2022 Sep 1;17(9):e0273975. doi: 10.1371/journal.pone.0273975 (PMC9436156; doi:10.1371/journal.pone.0273975)
Supplement: S1 Data — (ZIP) [file pone.0273975.s001.zip › year_loess1978.txt]

ncols  29
nrows  16
xllcorner  100.5
yllcorner  33.5
cellsize  0.5
NODATA_value  -9999
-9999	-9999	-9999	-9999	-9999	-9999	-9999	-9999	-9999	-9999	-9999	-9999	174	111.7	127.3	154.6	191.5	248.9	277.6	-9999	-9999	-9999	441.4	495.4	-9999	-9999	-9999	-9999	-9999
-9999	-9999	-9999	-9999	-9999	-9999	-9999	-9999	-9999	-9999	-9999	149.8	101.8	126.4	162.9	201.3	260.7	362.3	355.3	384.4	440.1	438.7	474.6	537	-9999	-9999	610	616.1	-9999
-9999	-9999	-9999	-9999	-9999	-9999	-9999	-9999	-9999	-9999	-9999	114.4	130.8	179.8	219.8	276.5	330.8	375.4	416.6	448.3	468.4	498.2	534.2	558	642.3	522.7	528.9	682.3	504.8
-9999	-9999	-9999	-9999	-9999	-9999	-9999	-9999	-9999	-9999	-9999	-9999	168.6	243.2	278.2	322.2	385.6	454	500.5	534	511.6	534.4	550	561.9	565.1	460.9	499.3	505.7	734.5
-9999	-9999	-9999	-9999	-9999	-9999	-9999	-9999	-9999	-9999	-9999	250.1	213.9	255.7	297.6	350.7	402.6	464.2	513.7	513.7	539.1	523.3	531.3	503.5	457.5	495.4	543.2	557	614.6
-9999	-9999	-9999	-9999	-9999	-9999	-9999	-9999	-9999	-9999	293.1	244.3	255.4	291.3	321.1	362	417.1	477.1	541.6	566.8	566.2	607.1	602.7	574.4	438.3	481.1	611.8	-9999	-9999
-9999	-9999	-9999	-9999	-9999	-9999	-9999	-9999	-9999	-9999	311.6	284.5	304.6	336.4	352.7	388.2	427.8	497.6	553.7	607.3	604	659.8	539.1	545.1	487	564	474.3	-9999	-9999
546.7	560.5	561.4	487.4	-9999	-9999	221	235.1	251.5	290.5	315.1	317.7	330.3	357	384	417	467.8	554.4	618.8	645.6	579	628.9	629.7	588	486.9	552.8	512	461.3	-9999
486.2	565.4	637.1	626.8	535.4	-9999	315.7	271.8	331.6	380.2	343.6	406.5	381.6	388.2	448	505.9	562.3	630.6	679.1	665.4	623.3	744.5	533	510.8	575.1	570	614.9	455.5	-9999
434.9	543.7	506.8	616.2	463	416	404.8	366.5	357.7	447.1	424.1	423.1	492.2	446.7	504.2	559.3	614.2	649.8	683.4	620.2	686.6	676.3	544	589.7	522.8	575	491.7	-9999	-9999
370.2	520.9	541.4	634.6	491.3	460.3	474.4	495.6	446.8	494.5	537.2	502.1	517.5	492.8	534	623.4	682.8	702	728.2	599.1	607.5	620.5	455.9	523.8	497.9	468.6	417.7	-9999	-9999
-9999	510.6	591.4	621.8	629	591.6	618.4	563.2	520.3	521.2	528.8	613.2	502.8	541.6	600.9	671.7	724.7	682	768.4	700.9	535	418.6	458.3	543	490.8	513.1	395.7	-9999	-9999
-9999	-9999	600.7	655.8	701.2	711.1	674.7	633.3	561.6	523.5	535.1	654.9	599.8	648.7	644.1	678.7	720.3	752.8	603.3	554.1	491.3	456.7	490.6	539.8	525.6	455	-9999	-9999	-9999
-9999	-9999	-9999	-9999	-9999	-9999	679.7	668.4	533.5	505.1	591.8	706	784.5	770.4	735.7	671.3	635.9	555.1	537.4	513.6	528.6	504.2	539.8	536	529.6	534.5	512.5	-9999	-9999
-9999	-9999	-9999	-9999	-9999	-9999	-9999	-9999	708.6	575.1	703.3	847.9	945.2	808.9	634.1	585.3	575.3	593.9	769.8	601	579.6	534.9	712.6	597.2	561.1	-9999	-9999	-9999	-9999
-9999	-9999	-9999	-9999	-9999	-9999	-9999	-9999	-9999	-9999	-9999	-9999	-9999	-9999	1024	979.7	797.9	745.1	644.7	-9999	-9999	-9999	-9999	-9999	-9999	-9999	-9999	-9999	-9999
