# Supplementary material for: Application of L-moment method for regional frequency analysis of meteorological drought across the Loess Plateau, China
Source: PLoS One. 2022 Sep 1;17(9):e0273975. doi: 10.1371/journal.pone.0273975 (PMC9436156; doi:10.1371/journal.pone.0273975)
Supplement: S1 Data — (ZIP) [file pone.0273975.s001.zip › year_loess1979.txt]

ncols  29
nrows  16
xllcorner  100.5
yllcorner  33.5
cellsize  0.5
NODATA_value  -9999
-9999	-9999	-9999	-9999	-9999	-9999	-9999	-9999	-9999	-9999	-9999	-9999	287.6	234.8	259.9	290.3	312.2	366.2	402.1	-9999	-9999	-9999	464.1	525.2	-9999	-9999	-9999	-9999	-9999
-9999	-9999	-9999	-9999	-9999	-9999	-9999	-9999	-9999	-9999	-9999	258.5	207.5	221	242.3	269.3	307.9	411.2	384.1	400.4	449.1	414.6	426.9	462.5	-9999	-9999	500.3	523.9	-9999
-9999	-9999	-9999	-9999	-9999	-9999	-9999	-9999	-9999	-9999	-9999	208.1	212	225	223.2	255	295.1	325.2	362.1	404.2	445	471.7	468.7	459.5	566.9	449.8	482.3	625.4	527
-9999	-9999	-9999	-9999	-9999	-9999	-9999	-9999	-9999	-9999	-9999	-9999	215.4	242.2	228.8	244.3	292.3	348.4	396.2	465.2	509.4	523.1	490.9	479.6	489.5	448.5	500.5	536.8	709
-9999	-9999	-9999	-9999	-9999	-9999	-9999	-9999	-9999	-9999	-9999	275.6	220.8	226.9	228.7	252.8	286	332.2	383	427.2	498.8	493.2	475.6	440.6	423.5	480.1	543.6	575.1	618
-9999	-9999	-9999	-9999	-9999	-9999	-9999	-9999	-9999	-9999	292.7	212.3	218.5	237.3	242.2	262.5	298.7	331.3	377.8	418	446.8	510.1	537	528.9	439.5	482.7	600.1	-9999	-9999
-9999	-9999	-9999	-9999	-9999	-9999	-9999	-9999	-9999	-9999	261.1	210.6	239.2	270.1	270.1	295.3	316.7	344.3	357.4	396.5	412	516.6	448.5	493.3	469.3	536.3	520.5	-9999	-9999
496.5	520.1	538.3	510.2	-9999	-9999	193.2	187.9	180.5	208.3	221	229.8	264	300.7	316.3	338.5	372	409.8	411	409	375.1	444.8	513.1	518.2	462.8	503.2	480.7	463.2	-9999
431.6	482.7	554.2	579.9	551.7	-9999	293.2	193.7	255.7	298.4	243.4	342.5	346	364.7	405	437.5	472.4	499.7	493	454.8	422.7	583.8	418.1	442	502.5	487.2	519.2	414.3	-9999
361.4	431.8	431.3	555.6	458.9	397.3	375	294.2	248.9	371.9	346	381.9	470.8	439.3	450.5	462.3	501.2	516.6	526.1	462.4	547.9	550.1	446.5	510.9	456.9	483.4	399.4	-9999	-9999
298.4	405.7	438.3	545	467.7	409.6	419.3	474.7	391.7	448.9	484.9	475	494.1	451.1	427	470.7	524.5	544.4	577.8	474.2	541.6	573.6	435.3	495.2	458	404.4	376.4	-9999	-9999
-9999	404.6	473.2	515.7	571.8	552.3	599.1	568.1	534.2	505.4	485	534.4	461.7	429.3	413.9	457.5	513.9	481	604.3	599.2	490.6	414.9	481.3	556.7	493.2	477.2	397.7	-9999	-9999
-9999	-9999	494.9	541.6	608.3	665.2	659	655.2	583	500	464	512.3	469.1	449	413.2	436.8	491	553.8	435.3	435	441.9	472	538.1	592.5	565	462.9	-9999	-9999	-9999
-9999	-9999	-9999	-9999	-9999	-9999	650.9	643.6	518.3	458.6	472.2	498	520	496.6	470.3	445.2	446.3	423.6	441.2	460.4	532.6	573.9	636.2	630.8	588.1	535.3	529.4	-9999	-9999
-9999	-9999	-9999	-9999	-9999	-9999	-9999	-9999	616	504.8	531.5	570.2	610.4	548.6	484.9	470.9	486.6	529.6	817.9	669.9	692	711.7	907.9	788.8	719.9	-9999	-9999	-9999	-9999
-9999	-9999	-9999	-9999	-9999	-9999	-9999	-9999	-9999	-9999	-9999	-9999	-9999	-9999	854	899	748	767.8	747.2	-9999	-9999	-9999	-9999	-9999	-9999	-9999	-9999	-9999	-9999
