# Supplementary material for: Application of L-moment method for regional frequency analysis of meteorological drought across the Loess Plateau, China
Source: PLoS One. 2022 Sep 1;17(9):e0273975. doi: 10.1371/journal.pone.0273975 (PMC9436156; doi:10.1371/journal.pone.0273975)
Supplement: S1 Data — (ZIP) [file pone.0273975.s001.zip › year_loess1980.txt]

ncols  29
nrows  16
xllcorner  100.5
yllcorner  33.5
cellsize  0.5
NODATA_value  -9999
-9999	-9999	-9999	-9999	-9999	-9999	-9999	-9999	-9999	-9999	-9999	-9999	176.8	102.2	102	111.7	133.1	186.5	221.8	-9999	-9999	-9999	352.5	387.5	-9999	-9999	-9999	-9999	-9999
-9999	-9999	-9999	-9999	-9999	-9999	-9999	-9999	-9999	-9999	-9999	158.9	104.8	112.9	120.6	129.8	160.6	249.4	224.9	241.6	296.9	271.1	295.2	345.8	-9999	-9999	391.7	396.7	-9999
-9999	-9999	-9999	-9999	-9999	-9999	-9999	-9999	-9999	-9999	-9999	108.2	122.3	148.6	148.2	165.6	184.7	195.8	209.8	225.7	244	278.7	319.5	349.2	467.7	346.5	363.6	526.7	339
-9999	-9999	-9999	-9999	-9999	-9999	-9999	-9999	-9999	-9999	-9999	-9999	128	181.3	178.9	182.8	205.2	232.3	247.4	274.6	269.1	305.6	342.4	385.1	419.5	359.4	401.6	394.1	604.7
-9999	-9999	-9999	-9999	-9999	-9999	-9999	-9999	-9999	-9999	-9999	157.2	123.7	157.1	174	192.7	203.5	223.2	247.1	255.8	300.5	310.6	354.8	370.6	372.9	431.5	477.2	470	464.6
-9999	-9999	-9999	-9999	-9999	-9999	-9999	-9999	-9999	-9999	156.3	96.7	115.6	151.4	167	184.8	206.1	226.1	266.3	305.2	337.7	415.6	452	457.3	378.4	438.9	541.6	-9999	-9999
-9999	-9999	-9999	-9999	-9999	-9999	-9999	-9999	-9999	-9999	132	95.9	128.3	163.5	170.4	196.4	214.8	243.7	271	340.7	389.1	489.2	424.9	442.1	405.6	481.6	440.3	-9999	-9999
538.1	540.4	537	461.5	-9999	-9999	143.6	125.5	102.8	106.5	107.3	111.7	141.6	176.9	196.8	224.9	263	310.5	343.8	394.2	396.5	475	494.1	458.5	370.1	444.3	451.9	435.5	-9999
445.4	488.8	544.1	518.1	423.1	-9999	192.4	122.4	146.4	165.8	125.5	199.8	208.7	233.9	289.2	331.4	364.1	398.9	433.8	461.4	465.9	566.3	390.3	360	434.2	458.6	539.8	442.7	-9999
357	419.7	323.8	435.2	285	234.2	210.9	165.5	136.9	216.2	204.1	237.9	343.8	336	386.5	407.1	424.2	441.8	492.9	493.1	546.5	535.3	432.6	461.1	444.9	537.4	504	-9999	-9999
272.9	381.2	335.5	410.5	265.7	222.8	223.4	253.9	221.3	283.5	342	354.3	420.5	425.9	450.4	509.1	535.4	538.8	583.3	532.8	563.8	568.3	473.5	512.9	541.4	563.8	530	-9999	-9999
-9999	367.1	399.5	375.1	350.5	302.2	325.9	324.3	337.6	369.4	403.9	518	471.2	501.5	529.3	578.8	618.7	557.1	664.1	646.2	584.5	541	570.9	639.1	653.7	720.5	557.1	-9999	-9999
-9999	-9999	406.3	413.4	444.3	467.8	413.7	455.3	447.4	438.3	470.7	621.3	581.6	608.5	571.2	588.6	634.6	676.5	528.9	545	567.2	589.9	633.8	696.6	726.3	545.4	-9999	-9999	-9999
-9999	-9999	-9999	-9999	-9999	-9999	539.6	601.9	468.9	440.5	547.3	668	732.5	715.2	678.7	599	549.3	474.7	498.9	532.3	608.4	628.8	675.8	671.4	638	610.3	542.3	-9999	-9999
-9999	-9999	-9999	-9999	-9999	-9999	-9999	-9999	758.3	583.3	695	807.3	892.4	804.2	669.4	582.4	541.5	570.2	852	700.6	729.8	722.3	891.1	774.1	719.5	-9999	-9999	-9999	-9999
-9999	-9999	-9999	-9999	-9999	-9999	-9999	-9999	-9999	-9999	-9999	-9999	-9999	-9999	1233.4	1221.6	915.7	848.2	768.9	-9999	-9999	-9999	-9999	-9999	-9999	-9999	-9999	-9999	-9999
