# Supplementary material for: Application of L-moment method for regional frequency analysis of meteorological drought across the Loess Plateau, China
Source: PLoS One. 2022 Sep 1;17(9):e0273975. doi: 10.1371/journal.pone.0273975 (PMC9436156; doi:10.1371/journal.pone.0273975)
Supplement: S1 Data — (ZIP) [file pone.0273975.s001.zip › year_loess1981.txt]

ncols  29
nrows  16
xllcorner  100.5
yllcorner  33.5
cellsize  0.5
NODATA_value  -9999
-9999	-9999	-9999	-9999	-9999	-9999	-9999	-9999	-9999	-9999	-9999	-9999	165.3	149	180.3	220.6	264	316.4	358.3	-9999	-9999	-9999	379.5	387.3	-9999	-9999	-9999	-9999	-9999
-9999	-9999	-9999	-9999	-9999	-9999	-9999	-9999	-9999	-9999	-9999	125.9	110.7	134.5	163.9	197.6	238.6	301.4	322.9	353.4	386.4	391.3	402.4	415.8	-9999	-9999	410.4	402.2	-9999
-9999	-9999	-9999	-9999	-9999	-9999	-9999	-9999	-9999	-9999	-9999	85.2	101.8	130.8	151.3	179	208.4	242.6	284.6	331.4	376.9	410.9	428.8	434.9	469.5	411.3	399.1	459.6	358.7
-9999	-9999	-9999	-9999	-9999	-9999	-9999	-9999	-9999	-9999	-9999	-9999	93.7	136.6	151.1	167.1	192.1	230	274.5	335.7	390	434.5	444.9	446.1	450.1	395.4	408.3	385.9	527.8
-9999	-9999	-9999	-9999	-9999	-9999	-9999	-9999	-9999	-9999	-9999	125	95.5	126.7	151.3	173	191.9	229.6	281.3	331.7	405.2	432.1	438	409.5	382.8	436.4	469.8	452.4	444.4
-9999	-9999	-9999	-9999	-9999	-9999	-9999	-9999	-9999	-9999	176.9	100.6	112.2	147.9	171.8	196	225.6	272.8	337	383	420.9	488.1	505.3	493.8	360.4	440.9	564.1	-9999	-9999
-9999	-9999	-9999	-9999	-9999	-9999	-9999	-9999	-9999	-9999	192	134.6	164.3	206.9	224.6	262.8	299.9	358.4	405.7	438	445.6	531.3	462.4	484.5	421	535.3	429.5	-9999	-9999
635.8	639.6	636.2	537	-9999	-9999	138.9	144.6	148.5	178.5	188.9	188	221.3	270.8	304.8	351.6	411.7	466	481.2	474.4	432	499.4	548.6	527.3	385.4	504.8	473.7	417.9	-9999
573.8	622.4	672.4	639.2	517	-9999	195.5	132.6	191.5	243.2	214.6	315	324.9	356.1	424.9	479.2	526	554.3	544.4	509.1	485.7	615.5	451.1	408.7	512.8	521.9	614.6	411.2	-9999
490.4	559	449.4	569.4	347.4	262.3	229.6	170	162.1	278.3	292	343	474.5	443.9	495.2	532.7	574.8	599	590	532.1	569.2	599.4	516.4	568.1	475.6	578.8	457.9	-9999	-9999
387	516.4	466.1	554.8	365.5	274.4	246.7	280.8	237.2	323.1	413.6	448.2	516	496.8	523.8	594.9	639.8	658.2	640.3	560	563.6	603.3	481.9	532.9	499.1	466.8	395.9	-9999	-9999
-9999	506.9	550.3	521.8	511.5	423.6	409.2	359.9	355.8	391	449	586.1	537.2	570.9	607	653.9	684.3	663.5	666.4	620.4	551.2	495	491.3	565.3	504	585.8	384.2	-9999	-9999
-9999	-9999	581.4	592.1	621	622.1	507.4	510.6	468.2	457.7	503.1	667.9	662.5	714.7	702.8	718.7	730.3	724.1	630.1	581.9	548.5	516.8	491.9	504.8	490.8	320.4	-9999	-9999	-9999
-9999	-9999	-9999	-9999	-9999	-9999	614.3	627	498.8	461.9	580.3	738.9	864.4	887.1	861.4	792	746.4	689.7	642.6	602.4	599.4	565.5	534.9	448.5	374.5	370.4	364.2	-9999	-9999
-9999	-9999	-9999	-9999	-9999	-9999	-9999	-9999	713.8	585.3	728.2	924.2	1105.3	1028.9	827.1	754	722.4	709.9	921	714.7	705.5	655.7	772.4	572.5	482.5	-9999	-9999	-9999	-9999
-9999	-9999	-9999	-9999	-9999	-9999	-9999	-9999	-9999	-9999	-9999	-9999	-9999	-9999	1488.4	1402.7	1016.6	892.3	771.5	-9999	-9999	-9999	-9999	-9999	-9999	-9999	-9999	-9999	-9999
