# Supplementary material for: Application of L-moment method for regional frequency analysis of meteorological drought across the Loess Plateau, China
Source: PLoS One. 2022 Sep 1;17(9):e0273975. doi: 10.1371/journal.pone.0273975 (PMC9436156; doi:10.1371/journal.pone.0273975)
Supplement: S1 Data — (ZIP) [file pone.0273975.s001.zip › year_loess1982.txt]

ncols  29
nrows  16
xllcorner  100.5
yllcorner  33.5
cellsize  0.5
NODATA_value  -9999
-9999	-9999	-9999	-9999	-9999	-9999	-9999	-9999	-9999	-9999	-9999	-9999	129.4	87.9	105.9	131.7	159.2	201.9	225.2	-9999	-9999	-9999	350.2	398.4	-9999	-9999	-9999	-9999	-9999
-9999	-9999	-9999	-9999	-9999	-9999	-9999	-9999	-9999	-9999	-9999	104.7	76.6	93	117.7	147.9	189.9	264.9	239.4	253.3	301.4	296.4	330.1	399.8	-9999	-9999	421.3	413.3	-9999
-9999	-9999	-9999	-9999	-9999	-9999	-9999	-9999	-9999	-9999	-9999	78.7	91.3	118.4	141.2	188.4	232.4	251.3	264.8	283.6	308.5	346.4	393.9	430.1	511.7	406	401	523.7	409.8
-9999	-9999	-9999	-9999	-9999	-9999	-9999	-9999	-9999	-9999	-9999	-9999	103.4	146.8	167.9	209.2	266.6	308	328.4	355.7	364.9	404.1	439.2	462.4	471.5	399	424.4	442	634.5
-9999	-9999	-9999	-9999	-9999	-9999	-9999	-9999	-9999	-9999	-9999	133.2	109.7	135.1	161.8	208.6	261.6	314.1	355.7	375.8	409.4	420.8	451.1	439.9	411.3	447.1	487.9	519.7	581.8
-9999	-9999	-9999	-9999	-9999	-9999	-9999	-9999	-9999	-9999	151.1	102.1	114.2	138.6	157.8	197.2	258	320.5	379.6	413.4	428.3	486.7	517.7	505.9	408.6	450.9	549.4	-9999	-9999
-9999	-9999	-9999	-9999	-9999	-9999	-9999	-9999	-9999	-9999	137.5	108.5	134.9	159	167.9	207.7	263.6	334.4	384.9	417.3	426.1	507.3	482	485.2	433.8	492.3	542.1	-9999	-9999
593	558.6	534.7	438.7	-9999	-9999	102.4	92.8	85.9	100.3	110.5	124.7	155.4	179.5	195.5	233.1	296.8	376	420.4	419.7	395.6	452.7	504.5	489.9	442.3	492.4	578.8	690.5	-9999
517.4	542.9	612.5	557.8	424.2	-9999	161.5	100	125.2	147.8	118.6	197.6	209.2	221.9	258.3	303	364.4	433.9	465.3	426.9	397.4	501.4	432.2	445.7	479.9	524.1	614.3	720.7	-9999
426	489.6	335.7	484.8	300.5	238.9	206.5	150.4	123.2	181.1	174	209.3	295	280.7	311.2	347	410.4	461.6	477.2	416.6	436.7	470.4	453.1	482.9	496.2	562.9	644.1	-9999	-9999
304.3	473.1	363.9	495.5	295.3	247.7	236.6	236.7	183.4	213.6	257	269.7	322.9	329	350.8	417.3	481.4	514	525.8	447.2	458.4	513.7	499.4	552.2	568.5	597.6	655.8	-9999	-9999
-9999	465.7	502.8	453.5	423.3	347.4	350	291.7	252.4	251.3	273.6	364.6	339.2	389.1	436.8	503.1	563.6	554.3	618.6	583.8	521.2	524.1	621.5	711.7	691.2	697.9	636.3	-9999	-9999
-9999	-9999	498	500.9	527	514.4	408.4	378.9	320.9	295.7	309.6	426	427.1	493.9	505	556.8	622.2	677.2	582	564.6	573.5	629.3	738.1	825.3	806.7	631.6	-9999	-9999	-9999
-9999	-9999	-9999	-9999	-9999	-9999	463.2	458.2	370.5	326	371.9	470.7	571.7	603.9	608.8	581.5	590.1	567.2	574.6	577	647.4	696.3	788.4	791.6	738.9	697.9	631.5	-9999	-9999
-9999	-9999	-9999	-9999	-9999	-9999	-9999	-9999	547	444.4	501.2	604.4	730.8	659.1	547	523.7	544.1	605	910.3	740.5	762.5	750.3	981.5	847.8	806.1	-9999	-9999	-9999	-9999
-9999	-9999	-9999	-9999	-9999	-9999	-9999	-9999	-9999	-9999	-9999	-9999	-9999	-9999	1118.3	1139.3	832.3	811.2	756.7	-9999	-9999	-9999	-9999	-9999	-9999	-9999	-9999	-9999	-9999
