# Supplementary material for: Application of L-moment method for regional frequency analysis of meteorological drought across the Loess Plateau, China
Source: PLoS One. 2022 Sep 1;17(9):e0273975. doi: 10.1371/journal.pone.0273975 (PMC9436156; doi:10.1371/journal.pone.0273975)
Supplement: S1 Data — (ZIP) [file pone.0273975.s001.zip › year_loess1983.txt]

ncols  29
nrows  16
xllcorner  100.5
yllcorner  33.5
cellsize  0.5
NODATA_value  -9999
-9999	-9999	-9999	-9999	-9999	-9999	-9999	-9999	-9999	-9999	-9999	-9999	196.6	124	141.8	164.2	193.1	239.8	260	-9999	-9999	-9999	346.1	385.3	-9999	-9999	-9999	-9999	-9999
-9999	-9999	-9999	-9999	-9999	-9999	-9999	-9999	-9999	-9999	-9999	158.8	105	129.3	153.3	177.3	217.9	293.3	269	284	323	316.1	335.9	378.7	-9999	-9999	414.1	417.5	-9999
-9999	-9999	-9999	-9999	-9999	-9999	-9999	-9999	-9999	-9999	-9999	100.2	120.2	158.2	175.2	212.1	245.3	262.7	278.7	297.6	314.4	341.6	379.2	405.9	496	407	412.3	528.1	412.4
-9999	-9999	-9999	-9999	-9999	-9999	-9999	-9999	-9999	-9999	-9999	-9999	139.8	203.7	215.5	235.6	268	296.7	314	336.7	334.3	370.1	410.2	444.6	479.7	426.1	465	435.1	595.9
-9999	-9999	-9999	-9999	-9999	-9999	-9999	-9999	-9999	-9999	-9999	211.7	166.3	200.8	225.3	248.7	262	284.1	310.3	323.3	355.7	370.7	417	432.8	441.1	520.7	558.1	511.1	483
-9999	-9999	-9999	-9999	-9999	-9999	-9999	-9999	-9999	-9999	245.9	175.2	185.1	211.8	225.1	239.6	256.9	278.6	315.1	347.1	374.3	446.7	501.4	530.9	471.4	562.6	648	-9999	-9999
-9999	-9999	-9999	-9999	-9999	-9999	-9999	-9999	-9999	-9999	238.7	195	209.4	226.7	227.8	247	266.7	298.1	326	363.5	393.5	490.4	493.1	546.8	560.2	649.6	589.5	-9999	-9999
691.3	657.3	641.8	546.5	-9999	-9999	184.4	178.6	182	216.3	235.6	229.2	231.7	244.3	257.1	284.5	325.7	376.5	406.1	414.9	411.8	477.2	549.6	576	569	643.2	649.3	526.5	-9999
586.9	626.3	720.8	667.8	524.3	-9999	237.2	182.2	229.1	272.9	268.8	304.7	297	307	341.8	389	447.6	503	524.2	491.5	467.7	559	508.1	528.8	571.4	581.5	611.5	532.1	-9999
499.4	575.1	434	557.1	369.5	303.1	279	235.4	231.6	320	328.6	354.9	408.4	413	449.7	504	579	624.9	629.1	565.2	564.9	575.9	546.7	564.9	515.8	531.6	517.5	-9999	-9999
413.5	579.3	459.5	554.3	360.3	310.6	317.5	361.9	322.8	380	424.8	447.4	502	532.7	564.1	635.9	715.1	750.2	754.3	668.2	656.5	648.6	570.8	567.8	517.5	489.2	521.9	-9999	-9999
-9999	601.8	606.7	507.4	466	432.9	480	465	450.3	449.6	471.3	559.5	605	650.3	690.3	762.3	836.6	818.2	879.2	827.6	726	639.1	635.2	649	600.1	599	589.4	-9999	-9999
-9999	-9999	613.6	559.5	557.7	567.3	575.1	601.2	554.9	504.6	532.8	647.5	710.6	770.6	792.5	844.4	913.3	963.4	819.8	779.8	728.5	695.6	720	758.1	754.4	649.2	-9999	-9999	-9999
-9999	-9999	-9999	-9999	-9999	-9999	622.7	668.8	565.4	533.1	620.8	732.5	835.8	889.2	920.4	916	912.7	834.2	820.9	798.1	811.5	781.2	831.9	820	779.5	778.8	717.7	-9999	-9999
-9999	-9999	-9999	-9999	-9999	-9999	-9999	-9999	755.3	645.4	754.5	881	1003.7	993.6	956	945.3	939.8	982.8	1210.2	1016.3	988	926.9	1152.1	1005.8	928.3	-9999	-9999	-9999	-9999
-9999	-9999	-9999	-9999	-9999	-9999	-9999	-9999	-9999	-9999	-9999	-9999	-9999	-9999	1452.9	1502.5	1347.9	1304.6	1168.2	-9999	-9999	-9999	-9999	-9999	-9999	-9999	-9999	-9999	-9999
