# Supplementary material for: Application of L-moment method for regional frequency analysis of meteorological drought across the Loess Plateau, China
Source: PLoS One. 2022 Sep 1;17(9):e0273975. doi: 10.1371/journal.pone.0273975 (PMC9436156; doi:10.1371/journal.pone.0273975)
Supplement: S1 Data — (ZIP) [file pone.0273975.s001.zip › year_loess1984.txt]

ncols  29
nrows  16
xllcorner  100.5
yllcorner  33.5
cellsize  0.5
NODATA_value  -9999
-9999	-9999	-9999	-9999	-9999	-9999	-9999	-9999	-9999	-9999	-9999	-9999	166	163.3	185.1	210	253.3	310.7	344.9	-9999	-9999	-9999	367	364.1	-9999	-9999	-9999	-9999	-9999
-9999	-9999	-9999	-9999	-9999	-9999	-9999	-9999	-9999	-9999	-9999	163.1	161.4	189.9	211	235.8	288.1	367.1	378.8	399.3	424.8	436.9	431	397	-9999	-9999	405.9	397.8	-9999
-9999	-9999	-9999	-9999	-9999	-9999	-9999	-9999	-9999	-9999	-9999	159.6	182	214.7	235.6	276.6	327.9	369.1	397.4	416.7	435.2	454.9	447.6	405	400.8	340.6	332.7	405.4	286.5
-9999	-9999	-9999	-9999	-9999	-9999	-9999	-9999	-9999	-9999	-9999	-9999	198.1	254.8	283.3	324.9	379	421.1	434.6	445.3	434.3	447.9	433.3	391.9	358.7	305.1	306.7	291.1	415.3
-9999	-9999	-9999	-9999	-9999	-9999	-9999	-9999	-9999	-9999	-9999	239.6	219.4	270.2	323.5	381.3	418	438.1	436.5	411.1	419.1	400.7	390.9	343.9	303.1	317.9	333.3	324.6	325.1
-9999	-9999	-9999	-9999	-9999	-9999	-9999	-9999	-9999	-9999	266.5	212.9	239.9	300.3	350.9	401.8	440.3	442.9	437.1	414.9	396	429.4	418	376.9	286.1	324.6	384.8	-9999	-9999
-9999	-9999	-9999	-9999	-9999	-9999	-9999	-9999	-9999	-9999	249.2	214.5	268	335.1	362.8	406.5	422	426	397.9	392.8	379	455.4	374.2	366.6	314.5	379.7	360	-9999	-9999
597.5	532.5	518.7	434.2	-9999	-9999	157.9	166.6	172.3	196.7	206.3	220.7	277.1	346.7	381	409	432.7	454.4	429.2	401.2	357	427.3	457	421.6	346.4	407.2	413.7	397.9	-9999
488.8	512.4	633.3	595.7	464.1	-9999	228.9	176.5	232.6	278.3	219.4	330	346.8	391.5	466.7	510.8	530.1	533.3	508.5	464.2	442	572.9	431.4	418.2	456.7	468.9	527.5	473.1	-9999
383.1	468.8	373.9	523.1	356.8	313.9	299.9	253	235.9	347.9	317.6	349.9	501	469.7	530.5	558.2	575	550.8	546.1	491.4	575.7	579.9	495.3	530.4	489.2	532.8	537.7	-9999	-9999
296.4	487.7	421.6	571.3	382.6	343	348.6	394.2	345.7	420.9	488.5	470.9	534.8	522.9	554.7	633.7	662.3	625.2	631.6	528.5	574.8	612.6	508	562.4	542.4	534.8	574.4	-9999	-9999
-9999	516.2	587.7	560.1	547.4	476.1	505.1	482.2	478.9	498.9	521.5	647.2	542.5	579.1	628.2	697.9	741.9	655.9	753.9	706.5	595.2	548.2	614.9	686.5	630.1	650.5	588.5	-9999	-9999
-9999	-9999	604	645.5	715.9	743.6	605.1	632.1	593.9	561.8	584.7	726.7	643.9	678.1	677.1	722.5	782.6	830.2	665	638	638.4	680.7	765.1	807.2	763.8	585.5	-9999	-9999	-9999
-9999	-9999	-9999	-9999	-9999	-9999	732.7	775.4	622.9	610.8	679.5	751.2	777.8	761.8	767.2	748	746.7	710.1	696.3	683.5	768.2	814.3	898.8	839.4	749.7	766.5	797.4	-9999	-9999
-9999	-9999	-9999	-9999	-9999	-9999	-9999	-9999	871.9	731.5	806	858.7	891	812.7	794	787.2	791.3	818.9	1093	939.1	963.4	934.7	1184	996.9	907.5	-9999	-9999	-9999	-9999
-9999	-9999	-9999	-9999	-9999	-9999	-9999	-9999	-9999	-9999	-9999	-9999	-9999	-9999	1208.8	1257.5	1060.3	1046.4	1000.8	-9999	-9999	-9999	-9999	-9999	-9999	-9999	-9999	-9999	-9999
