# Supplementary material for: Application of L-moment method for regional frequency analysis of meteorological drought across the Loess Plateau, China
Source: PLoS One. 2022 Sep 1;17(9):e0273975. doi: 10.1371/journal.pone.0273975 (PMC9436156; doi:10.1371/journal.pone.0273975)
Supplement: S1 Data — (ZIP) [file pone.0273975.s001.zip › year_loess1985.txt]

ncols  29
nrows  16
xllcorner  100.5
yllcorner  33.5
cellsize  0.5
NODATA_value  -9999
-9999	-9999	-9999	-9999	-9999	-9999	-9999	-9999	-9999	-9999	-9999	-9999	156.6	120.2	132.9	154.5	188.9	241.6	277.9	-9999	-9999	-9999	388.6	425.3	-9999	-9999	-9999	-9999	-9999
-9999	-9999	-9999	-9999	-9999	-9999	-9999	-9999	-9999	-9999	-9999	136.7	120	140.8	164.3	193.4	243.7	325.8	329	349.1	374	376.7	385	389	-9999	-9999	411.9	422	-9999
-9999	-9999	-9999	-9999	-9999	-9999	-9999	-9999	-9999	-9999	-9999	119.4	149.6	190.6	217.9	265.1	314.3	346.6	365.9	369.5	362.5	361.2	365.6	371.1	456.8	365.3	375.7	514.9	381.6
-9999	-9999	-9999	-9999	-9999	-9999	-9999	-9999	-9999	-9999	-9999	-9999	179.6	248.6	279.9	323.3	379.3	417.9	422.6	410.5	364.9	358.7	367.9	392.9	420	383.6	416.5	422.3	597.1
-9999	-9999	-9999	-9999	-9999	-9999	-9999	-9999	-9999	-9999	-9999	209.8	206.2	262.9	309.2	364.1	407.6	434.6	438.4	411.8	407.8	393.8	407.5	411.2	412.4	462.7	503.2	501.5	514.3
-9999	-9999	-9999	-9999	-9999	-9999	-9999	-9999	-9999	-9999	233.8	197.4	238.8	304	344.8	390.1	433.9	449.7	465.2	470.4	477.3	520.5	538	533.3	452.2	501.6	591.8	-9999	-9999
-9999	-9999	-9999	-9999	-9999	-9999	-9999	-9999	-9999	-9999	276.9	253.5	319.1	386.3	403.8	440.3	457.4	470.6	471.3	509.6	538.1	619.2	570.7	575.5	527.4	586	520	-9999	-9999
694.9	624.9	595.9	496.9	-9999	-9999	226.3	225.7	240.1	281.5	316.8	344.5	407.3	465.8	482.8	498.4	515.8	538.6	533.9	546.9	541.9	626.7	664.2	641.3	564.8	603.9	574.2	484.1	-9999
622.2	645.5	719.6	650.5	504.8	-9999	284.5	260.7	316.9	387.3	387.2	506.8	528.8	548.9	598.1	621.6	626.3	620.9	602.4	585.4	592.7	720.5	609.2	608.8	649.5	642.6	665.5	522.8	-9999
528.7	607.7	481.1	597.2	428.1	367.7	337.9	323.1	354.3	450.5	485.1	520.8	622.9	594.6	631.9	642	646.1	618.4	614.8	577.8	655.7	680.7	625.7	664.1	640.8	666.4	639.8	-9999	-9999
421.1	587.2	523.6	598.8	441.2	388.1	385.2	407.8	414.4	479.5	544	550.8	585.1	565.3	579.8	649.2	674.7	645.8	654.1	578.1	622.1	657.6	581.1	615.9	609.5	608.6	610.1	-9999	-9999
-9999	560.7	593.3	555.6	533.2	487.5	498.6	473.6	465.1	491.9	530.3	596.8	518.8	530.5	565.7	632.7	675.6	597.4	696.2	666.9	599	564	582.1	611.9	574.9	617.6	566.5	-9999	-9999
-9999	-9999	571.9	576.1	601.8	614.9	581.5	569.6	521	510.1	550.9	626.4	556.4	559.6	544.6	593.7	656.5	703.5	562.7	582.6	597.6	600.7	611.1	615.4	598.4	545.8	-9999	-9999	-9999
-9999	-9999	-9999	-9999	-9999	-9999	667.3	665.9	530.1	535.3	601.8	650.4	649.6	604.9	592.7	574	575.5	520.4	553	593.4	657.3	656.8	667	635.5	614.6	630.8	637.3	-9999	-9999
-9999	-9999	-9999	-9999	-9999	-9999	-9999	-9999	707.4	585.3	666.6	722.1	741.2	618.1	527.4	516.9	542	614.4	930.4	764.3	770.5	735.8	880.5	731.6	705.4	-9999	-9999	-9999	-9999
-9999	-9999	-9999	-9999	-9999	-9999	-9999	-9999	-9999	-9999	-9999	-9999	-9999	-9999	1018.2	1072.2	878.2	873.9	814.2	-9999	-9999	-9999	-9999	-9999	-9999	-9999	-9999	-9999	-9999
