# Supplementary material for: Application of L-moment method for regional frequency analysis of meteorological drought across the Loess Plateau, China
Source: PLoS One. 2022 Sep 1;17(9):e0273975. doi: 10.1371/journal.pone.0273975 (PMC9436156; doi:10.1371/journal.pone.0273975)
Supplement: S1 Data — (ZIP) [file pone.0273975.s001.zip › year_loess1986.txt]

ncols  29
nrows  16
xllcorner  100.5
yllcorner  33.5
cellsize  0.5
NODATA_value  -9999
-9999	-9999	-9999	-9999	-9999	-9999	-9999	-9999	-9999	-9999	-9999	-9999	134.6	71.9	84.7	113.1	151.1	211.3	249	-9999	-9999	-9999	288	308.3	-9999	-9999	-9999	-9999	-9999
-9999	-9999	-9999	-9999	-9999	-9999	-9999	-9999	-9999	-9999	-9999	104.9	59.7	67.8	85.8	114.4	159.6	248.7	238.9	250.1	281.4	237.3	241.1	268.1	-9999	-9999	308	342.9	-9999
-9999	-9999	-9999	-9999	-9999	-9999	-9999	-9999	-9999	-9999	-9999	65.4	71.7	91	102.1	132.8	167.9	198.7	227.4	247.8	258.8	272	282.8	285.2	354	281.8	312.7	445.6	394
-9999	-9999	-9999	-9999	-9999	-9999	-9999	-9999	-9999	-9999	-9999	-9999	92.3	132.1	134.4	150.5	186.3	231	268.3	308.4	312	324.4	320.9	316.8	321.3	292.1	350.5	404.7	579.4
-9999	-9999	-9999	-9999	-9999	-9999	-9999	-9999	-9999	-9999	-9999	159.2	121.4	144.3	157.6	180.6	207	248.2	295.1	327.5	360.8	343.3	330.5	296.8	273.4	320.9	395.2	459.1	500.2
-9999	-9999	-9999	-9999	-9999	-9999	-9999	-9999	-9999	-9999	193.7	135.5	152	182.2	193.8	213.4	244.7	280.8	333.3	375.6	390.1	407	390.7	355.1	256.6	306.9	436.6	-9999	-9999
-9999	-9999	-9999	-9999	-9999	-9999	-9999	-9999	-9999	-9999	184.6	149.7	192.7	234.3	240	267.2	287.7	319	341.6	381.8	390.1	428.4	335	319.5	265.9	347	351.1	-9999	-9999
631.6	565.1	534.2	444.9	-9999	-9999	152.5	145.6	132.3	145.8	155.4	168.7	214.3	263.8	288.6	318.1	353	383.5	380.4	378.9	347	375.6	374.2	335.2	259.7	330.2	351	343	-9999
555.6	573.3	670.9	621.9	485.1	-9999	226.4	167.8	200	222.9	170.5	263.3	274.9	303	360.9	402.6	432.1	443	425.8	394.1	370	445.8	295.9	274.7	334.3	358.7	432.4	322.1	-9999
459.7	531.9	382.7	543	355.2	299.4	281.6	239.5	203.2	272.4	242.4	263.7	368.1	342.2	379.8	399.9	427	427.8	428.2	384.7	428.7	411.4	318.8	350.9	336.9	417.2	364.3	-9999	-9999
325.1	513.5	412.6	555.7	351	307.8	314.2	334.9	286.7	315.5	344.6	325.3	365.3	347.8	355	408.4	436.7	432.1	443.7	379.7	410.9	417	316.5	361.4	387.1	400.1	344.9	-9999	-9999
-9999	494.2	549.5	495.5	451.4	382.2	407.1	385.3	364.2	357.6	356.8	431.4	348.4	364.8	385.6	422.3	441.6	383.2	453.6	438.3	382.7	332.6	359.1	437	453.6	511.7	382.2	-9999	-9999
-9999	-9999	537.1	543.7	564	540.9	450.7	453.4	415.3	384.6	386.8	497.4	427.4	444.5	412.9	427.5	449.5	465.2	343.7	344.3	352.4	362.8	400.7	462.4	500.2	406.4	-9999	-9999	-9999
-9999	-9999	-9999	-9999	-9999	-9999	499.2	513.3	397.6	349.5	419.9	515.8	562.3	532.7	502.7	452.2	423	356.8	352.8	357	395.2	404.6	443.5	441.5	435.5	453.7	441.1	-9999	-9999
-9999	-9999	-9999	-9999	-9999	-9999	-9999	-9999	576.7	420.3	502.8	602.2	682.8	566	455.6	435	438.9	455.8	715.8	514.6	507.8	481.1	652.4	525.1	489.2	-9999	-9999	-9999	-9999
-9999	-9999	-9999	-9999	-9999	-9999	-9999	-9999	-9999	-9999	-9999	-9999	-9999	-9999	978.3	997.3	738.4	705.1	616.3	-9999	-9999	-9999	-9999	-9999	-9999	-9999	-9999	-9999	-9999
