# Supplementary material for: Application of L-moment method for regional frequency analysis of meteorological drought across the Loess Plateau, China
Source: PLoS One. 2022 Sep 1;17(9):e0273975. doi: 10.1371/journal.pone.0273975 (PMC9436156; doi:10.1371/journal.pone.0273975)
Supplement: S1 Data — (ZIP) [file pone.0273975.s001.zip › year_loess1987.txt]

ncols  29
nrows  16
xllcorner  100.5
yllcorner  33.5
cellsize  0.5
NODATA_value  -9999
-9999	-9999	-9999	-9999	-9999	-9999	-9999	-9999	-9999	-9999	-9999	-9999	161.9	119.7	135.6	151.9	162	179.5	187.4	-9999	-9999	-9999	307.9	332.8	-9999	-9999	-9999	-9999	-9999
-9999	-9999	-9999	-9999	-9999	-9999	-9999	-9999	-9999	-9999	-9999	138.4	105.9	125.7	145	160.6	177.8	214.6	191.4	196	236.6	228.1	255.2	308.8	-9999	-9999	376.8	414.1	-9999
-9999	-9999	-9999	-9999	-9999	-9999	-9999	-9999	-9999	-9999	-9999	107	125.3	152.8	161.8	180	193.4	198.4	204	215.2	234.3	266.5	307.2	339.9	426.1	353.6	378.5	540	464.6
-9999	-9999	-9999	-9999	-9999	-9999	-9999	-9999	-9999	-9999	-9999	-9999	147.8	188.5	188.5	195.7	214.1	237.2	257.8	288.1	302.4	334.4	365	397	428	394	451.2	490.5	706.4
-9999	-9999	-9999	-9999	-9999	-9999	-9999	-9999	-9999	-9999	-9999	205.3	171.9	189.6	196.7	211.4	231.4	267.8	312	345	376.7	373.4	396	403	407.1	483.9	553.8	582.8	613.9
-9999	-9999	-9999	-9999	-9999	-9999	-9999	-9999	-9999	-9999	225.3	178	186.8	201.7	203.4	217.7	253.2	304.8	371.6	421.8	433.9	460.5	478.4	483.5	396.5	486.9	622.9	-9999	-9999
-9999	-9999	-9999	-9999	-9999	-9999	-9999	-9999	-9999	-9999	208.5	179	200	216.7	212	234.1	270.6	335.3	399.7	459.3	469.3	515.2	445.3	462.4	427.8	528.7	450	-9999	-9999
595.5	554.5	511	409.1	-9999	-9999	139.1	138.1	140.8	161.6	173.5	176.6	195.3	217.5	228.3	253	301.3	375.4	434.9	476.2	459.9	508.8	522.3	494.9	425.3	495.9	494.4	438.3	-9999
550.1	558.6	592.8	520.5	385.5	-9999	179.1	142.3	174	200.2	170.9	231.6	229.9	242.7	288.3	327.3	369.6	424.4	470.3	492	502.4	605.3	477.5	461.1	499.2	512.8	587.6	534.4	-9999
472.1	522.3	374.9	472.3	303.3	244.5	226	193.6	175	231.4	216.5	238.8	328.6	304.7	344.9	369.3	404	437.2	481	471.2	553.4	572.6	504.2	536.3	499.1	541.2	560.7	-9999	-9999
352	504	417	497.2	330.2	268.9	269.9	292.5	247	274.3	312.5	325.8	381.5	372.8	384.3	443	479.7	494.7	530.1	468	498.7	539.6	461.9	522.4	515.2	515.5	544.6	-9999	-9999
-9999	492	519	480.7	458	379.1	389.2	359.5	332.5	323.2	349.4	461.8	433.5	452.3	466.3	504.4	540.9	500.5	596.9	567	484.6	447.4	492.8	559.5	538.4	558.8	503.1	-9999	-9999
-9999	-9999	515	511.3	520.9	518.8	448.8	442.7	391.5	354.1	395.1	553.4	544.6	564.7	508.3	518.7	571.2	635.1	542	550.9	537.2	531.4	564.1	588.2	572.2	457.7	-9999	-9999	-9999
-9999	-9999	-9999	-9999	-9999	-9999	503.4	494.4	387.5	363.9	448.9	584	670.8	654	615.3	550.7	548	542.6	591.4	615.9	643.1	621.6	635.2	593.6	533.7	526.8	514.5	-9999	-9999
-9999	-9999	-9999	-9999	-9999	-9999	-9999	-9999	529.6	450.9	538.8	655.8	765.7	685.1	587.5	581.7	622.7	702.8	955.6	799.6	765.8	698.5	811.1	682.6	624.5	-9999	-9999	-9999	-9999
-9999	-9999	-9999	-9999	-9999	-9999	-9999	-9999	-9999	-9999	-9999	-9999	-9999	-9999	1114.3	1171.3	1030.5	1012.1	917.5	-9999	-9999	-9999	-9999	-9999	-9999	-9999	-9999	-9999	-9999
