# Supplementary material for: Application of L-moment method for regional frequency analysis of meteorological drought across the Loess Plateau, China
Source: PLoS One. 2022 Sep 1;17(9):e0273975. doi: 10.1371/journal.pone.0273975 (PMC9436156; doi:10.1371/journal.pone.0273975)
Supplement: S1 Data — (ZIP) [file pone.0273975.s001.zip › year_loess1988.txt]

ncols  29
nrows  16
xllcorner  100.5
yllcorner  33.5
cellsize  0.5
NODATA_value  -9999
-9999	-9999	-9999	-9999	-9999	-9999	-9999	-9999	-9999	-9999	-9999	-9999	160.6	126.5	149.8	172.6	208.2	266.4	316.7	-9999	-9999	-9999	414.4	420.2	-9999	-9999	-9999	-9999	-9999
-9999	-9999	-9999	-9999	-9999	-9999	-9999	-9999	-9999	-9999	-9999	155.9	124	158.8	187.8	210.9	255.3	346.7	366.5	414.5	460.3	458.6	448.1	428	-9999	-9999	441.9	450.4	-9999
-9999	-9999	-9999	-9999	-9999	-9999	-9999	-9999	-9999	-9999	-9999	129.2	151.5	195.3	222.1	259.8	303.3	346.8	398.4	450.9	485.7	496.1	482.7	457.5	528	408.4	415.6	584	446.9
-9999	-9999	-9999	-9999	-9999	-9999	-9999	-9999	-9999	-9999	-9999	-9999	178.6	244.5	264.9	296.7	346	401.6	450.5	505.2	525.9	536.5	525.7	514.1	510	441.7	489.5	541.9	723
-9999	-9999	-9999	-9999	-9999	-9999	-9999	-9999	-9999	-9999	-9999	246.2	207.2	247	281.2	322	359.1	411.3	468.8	508.3	555.3	553.4	554.8	524.7	497	553.5	633.6	709.7	810.7
-9999	-9999	-9999	-9999	-9999	-9999	-9999	-9999	-9999	-9999	246.8	197.4	222.2	261.2	289.7	325.4	368	423.2	491.6	541.2	574.3	639.8	663.8	649.6	553.9	633	758.8	-9999	-9999
-9999	-9999	-9999	-9999	-9999	-9999	-9999	-9999	-9999	-9999	222.4	197	240.7	283.2	305.4	348.1	387.4	443.9	491.7	543.1	579.9	689.5	629.3	647.6	609.1	713.9	722.4	-9999	-9999
748.2	711.9	693.5	594.3	-9999	-9999	184.5	173.4	157.1	173.5	187.8	208.6	256.1	307.9	349.9	395.4	442.5	492	517.4	536.9	544.4	647.7	706.6	684.9	608.7	684.4	675.8	573.7	-9999
664.4	686.7	746.4	701.6	578.9	-9999	278	191.8	229.4	260.7	211.5	311.4	330.8	380.2	452	501.8	536	560.9	564.9	558.2	584	741.7	624.5	609.5	651.5	643.4	660	502.8	-9999
546.2	613.4	481.5	638.3	460.1	391	339	259.6	226.2	316.8	307.9	350.5	473.7	494.4	559.5	588.6	607.3	613.9	609.4	575	654	707.7	655.2	669	603.6	622	546.6	-9999	-9999
405.5	561.1	499.4	606.1	439.5	368.8	354.8	358.8	300.5	356	428.5	452.1	527.7	573.8	632.2	675.3	687.2	684.6	668.1	591.3	619.3	676.1	606.8	639.1	605.4	574	556.7	-9999	-9999
-9999	513	552.6	545.9	545.3	478	488.8	420.2	376.2	391.6	443.6	558.2	516.9	611.3	691.9	726.7	733.7	698.9	704.5	652.4	569.5	542.5	608.7	671.4	641.1	640.5	606.4	-9999	-9999
-9999	-9999	518.4	531.8	548.5	556.6	568.2	524.3	451.7	436.7	490.3	606.2	595.5	685.9	729.9	758.9	772.6	770.5	656.3	584.3	536	551.2	645.7	714.1	714.8	621.8	-9999	-9999	-9999
-9999	-9999	-9999	-9999	-9999	-9999	591.6	574.4	504.4	493.2	570.2	657.9	737.5	786	822.9	804.3	780.4	706.2	656.5	595.5	586.1	592.3	697.2	739.3	698.5	642.1	530.2	-9999	-9999
-9999	-9999	-9999	-9999	-9999	-9999	-9999	-9999	629.2	570.6	655.4	760.9	863.9	840.2	769.8	740	728.3	763.6	933.2	764.9	721.4	681.5	881.5	831.2	773	-9999	-9999	-9999	-9999
-9999	-9999	-9999	-9999	-9999	-9999	-9999	-9999	-9999	-9999	-9999	-9999	-9999	-9999	1149.5	1166.7	1001.3	953.5	863.3	-9999	-9999	-9999	-9999	-9999	-9999	-9999	-9999	-9999	-9999
