# Supplementary material for: Application of L-moment method for regional frequency analysis of meteorological drought across the Loess Plateau, China
Source: PLoS One. 2022 Sep 1;17(9):e0273975. doi: 10.1371/journal.pone.0273975 (PMC9436156; doi:10.1371/journal.pone.0273975)
Supplement: S1 Data — (ZIP) [file pone.0273975.s001.zip › year_loess1989.txt]

ncols  29
nrows  16
xllcorner  100.5
yllcorner  33.5
cellsize  0.5
NODATA_value  -9999
-9999	-9999	-9999	-9999	-9999	-9999	-9999	-9999	-9999	-9999	-9999	-9999	132.7	109.4	127.7	151.3	183.3	223.9	250.4	-9999	-9999	-9999	279.1	269.9	-9999	-9999	-9999	-9999	-9999
-9999	-9999	-9999	-9999	-9999	-9999	-9999	-9999	-9999	-9999	-9999	106	92.4	121.1	150	176.7	215.9	275.9	282.1	308.9	336.1	351.1	353.6	343.4	-9999	-9999	346.5	352.5	-9999
-9999	-9999	-9999	-9999	-9999	-9999	-9999	-9999	-9999	-9999	-9999	80.8	104.6	149.3	186.7	225.7	255.6	276.6	301.3	330.8	358.6	378.5	388.2	388.2	399.5	364.7	355.9	412.1	363.9
-9999	-9999	-9999	-9999	-9999	-9999	-9999	-9999	-9999	-9999	-9999	-9999	127.6	200.3	246.7	278.2	298.2	316.1	331.6	359.6	371.9	396.9	408.6	411.3	409.5	373.9	378.9	381.8	494.7
-9999	-9999	-9999	-9999	-9999	-9999	-9999	-9999	-9999	-9999	-9999	167.5	174.7	239.1	299.5	332	323.2	315.9	323.5	334	375.4	389.7	406.7	394.7	379.4	412.5	439.9	454.8	499.2
-9999	-9999	-9999	-9999	-9999	-9999	-9999	-9999	-9999	-9999	199.5	188.9	233.3	293.5	335.3	349.3	335.2	314.4	324.5	346.7	375.4	436.2	458.3	451.4	378.1	437.6	513.1	-9999	-9999
-9999	-9999	-9999	-9999	-9999	-9999	-9999	-9999	-9999	-9999	225.6	226.4	282.6	331.6	345.1	349.2	328.5	320.1	325.1	358.8	383.8	460.3	416.8	435.8	411.1	489.8	496.9	-9999	-9999
772.4	748.4	721.6	580.4	-9999	-9999	158.4	160.4	158.3	190.7	220	251	295.5	330.6	342.6	346.3	347.9	362.8	374.1	388.9	371.8	417.4	466.1	468	436.4	505.8	546.7	526.9	-9999
705.2	734.2	764.8	683	523.3	-9999	246.9	169.7	229	276.1	237.4	333.5	331	337.3	369.8	393.7	409.5	420.9	424.9	417.8	402.9	494.8	407.5	450.6	525	542.6	574.9	582.6	-9999
623.5	669.1	477.6	592.8	385.1	319.1	300.4	235.9	203.1	322.2	309.7	340.1	419.2	378.4	400	420.9	447	450.2	451.2	426.3	452.5	486.3	488.3	568	567.2	576	580.7	-9999	-9999
511.6	629.4	505.3	571.8	378.4	320.8	320.4	355.3	289.1	356.4	415.9	416.7	458	439.8	438.5	472.3	493.2	490.5	491.4	446.6	461.4	509.1	515.6	577.2	569.8	549.1	561.1	-9999	-9999
-9999	598.9	585	521.3	493.4	437.3	464.3	419.6	387.9	392.4	423.9	527.2	507.6	522.2	519	525.8	533.9	499.7	537.7	510.8	478.1	501.3	537.5	581.4	548.1	563.1	535	-9999	-9999
-9999	-9999	569.7	543.5	547.6	555.7	533.5	527.9	460.2	419.5	453.4	583	594.9	611.4	566.3	553.6	563.5	577	493.3	490	506	540.2	566.3	580.3	558	449.9	-9999	-9999	-9999
-9999	-9999	-9999	-9999	-9999	-9999	575.7	581.7	458.6	418.1	502.2	609.1	674.1	672	634.8	577.6	549.2	490.8	503.6	523.2	579.6	619	657.7	602.7	506.7	506.1	552.8	-9999	-9999
-9999	-9999	-9999	-9999	-9999	-9999	-9999	-9999	628	521.5	611.1	703.9	770.6	728.4	617.4	553.2	540.3	591.2	777.1	689.9	701.2	718.4	829	757.4	635.1	-9999	-9999	-9999	-9999
-9999	-9999	-9999	-9999	-9999	-9999	-9999	-9999	-9999	-9999	-9999	-9999	-9999	-9999	1026.5	1024.5	858	843.1	809.5	-9999	-9999	-9999	-9999	-9999	-9999	-9999	-9999	-9999	-9999
