# Supplementary material for: Application of L-moment method for regional frequency analysis of meteorological drought across the Loess Plateau, China
Source: PLoS One. 2022 Sep 1;17(9):e0273975. doi: 10.1371/journal.pone.0273975 (PMC9436156; doi:10.1371/journal.pone.0273975)
Supplement: S1 Data — (ZIP) [file pone.0273975.s001.zip › year_loess1990.txt]

ncols  29
nrows  16
xllcorner  100.5
yllcorner  33.5
cellsize  0.5
NODATA_value  -9999
-9999	-9999	-9999	-9999	-9999	-9999	-9999	-9999	-9999	-9999	-9999	-9999	159.8	133.6	167.1	209.1	260.8	329.2	358.8	-9999	-9999	-9999	439.3	481.2	-9999	-9999	-9999	-9999	-9999
-9999	-9999	-9999	-9999	-9999	-9999	-9999	-9999	-9999	-9999	-9999	123.6	110.2	151	192.6	235.9	299.6	401.3	391.8	403.3	442.5	418.4	442.5	496.2	-9999	-9999	509.8	523	-9999
-9999	-9999	-9999	-9999	-9999	-9999	-9999	-9999	-9999	-9999	-9999	96.8	133.6	185.1	223.7	278.2	334.9	375	401.5	416.5	426.8	457.8	499.7	513.8	563.8	442.8	442	581.9	498.7
-9999	-9999	-9999	-9999	-9999	-9999	-9999	-9999	-9999	-9999	-9999	-9999	165.6	229.2	260.4	303.4	361.5	416.6	447.4	474	454.2	494.8	527.4	531.7	514.4	420.4	450.1	490.6	693.2
-9999	-9999	-9999	-9999	-9999	-9999	-9999	-9999	-9999	-9999	-9999	221.1	208.9	244	275.1	318.9	363.2	405.7	435.7	430	463.7	465.7	510.8	487.6	439.1	476.4	527.4	590.1	702.8
-9999	-9999	-9999	-9999	-9999	-9999	-9999	-9999	-9999	-9999	252.2	232.2	251.9	270	286.4	320.8	366.7	401.2	436.4	453.6	462.1	551.2	581.4	557	421.5	495	616.6	-9999	-9999
-9999	-9999	-9999	-9999	-9999	-9999	-9999	-9999	-9999	-9999	275.5	272.9	297.5	306.5	307.7	338.1	371.1	407.7	427.6	462.2	474	586.8	517.6	530.4	467	570.3	627.9	-9999	-9999
525.1	532.4	519.8	434.5	-9999	-9999	161.6	166.6	181.2	233	281.6	315.1	342.6	358.7	365.5	382.6	412.7	458.2	485.4	501.9	466.9	544	592.8	567.8	487.2	590	665	703.1	-9999
452.5	507.3	554.6	519.6	423.8	-9999	236.4	179	247.3	315.2	322.7	421.5	440.2	460.3	486.6	499.6	515.4	544.1	566.4	563.9	546.6	651.5	508.2	517.5	594.9	629.7	717.5	671.9	-9999
386.8	468.6	387.6	498.7	368.2	307.7	290.3	244.9	245.8	378.7	415.2	488.2	588.3	598.2	613.9	603.6	604.4	606.9	616.5	579.5	626.5	628.6	566.8	623.4	611.5	657.1	665	-9999	-9999
308	455.3	432.2	522.9	386.7	318.8	320.2	374.2	343.9	443.3	540.3	595.4	677.5	700.4	692.9	691.7	681	659.8	653.8	575.1	591.5	606.9	555.6	611.5	624.4	636.7	663.8	-9999	-9999
-9999	449.9	503.9	516.9	522.6	450.4	479.9	460.8	466.4	510.4	575.2	703.8	706.3	738.6	730.8	710.5	687.3	609.3	647.3	605.6	542.8	529.5	570.4	609.9	627.8	663.8	717.5	-9999	-9999
-9999	-9999	496.5	530.6	575.7	614.4	570.8	590.7	561.1	558	613.5	754.6	748.4	764.1	703.6	662.2	640.9	630.7	506.3	496.2	504	534.1	593.1	630	660	696.1	-9999	-9999	-9999
-9999	-9999	-9999	-9999	-9999	-9999	638.2	674.9	564	569.3	677.8	782.5	825.1	790.7	731.4	637.5	564.9	483.3	474.9	480.9	515.8	547.7	613.3	651.8	682.7	739.3	760.8	-9999	-9999
-9999	-9999	-9999	-9999	-9999	-9999	-9999	-9999	764.5	677	797	891.3	929.2	825	700.2	620.9	567.3	552.4	706.8	578.9	583.8	602.4	730.9	721.2	757.6	-9999	-9999	-9999	-9999
-9999	-9999	-9999	-9999	-9999	-9999	-9999	-9999	-9999	-9999	-9999	-9999	-9999	-9999	1070.1	1013.2	814.5	737.6	659.5	-9999	-9999	-9999	-9999	-9999	-9999	-9999	-9999	-9999	-9999
