# Supplementary material for: Application of L-moment method for regional frequency analysis of meteorological drought across the Loess Plateau, China
Source: PLoS One. 2022 Sep 1;17(9):e0273975. doi: 10.1371/journal.pone.0273975 (PMC9436156; doi:10.1371/journal.pone.0273975)
Supplement: S1 Data — (ZIP) [file pone.0273975.s001.zip › year_loess1991.txt]

ncols  29
nrows  16
xllcorner  100.5
yllcorner  33.5
cellsize  0.5
NODATA_value  -9999
-9999	-9999	-9999	-9999	-9999	-9999	-9999	-9999	-9999	-9999	-9999	-9999	144.1	126.6	147.2	168.4	178.7	192.8	213.1	-9999	-9999	-9999	333.1	364.5	-9999	-9999	-9999	-9999	-9999
-9999	-9999	-9999	-9999	-9999	-9999	-9999	-9999	-9999	-9999	-9999	137.4	119.8	131.8	151.4	176.9	200.6	235.7	248.8	281.8	312.4	346.9	382	429.3	-9999	-9999	457.7	465.3	-9999
-9999	-9999	-9999	-9999	-9999	-9999	-9999	-9999	-9999	-9999	-9999	123.3	134.9	152.1	165.9	197.6	230.4	255.8	286	324	356.4	378.4	415.6	471.3	507.7	483.8	459.4	523.8	446.2
-9999	-9999	-9999	-9999	-9999	-9999	-9999	-9999	-9999	-9999	-9999	-9999	149.3	181.8	195.2	221.7	258.7	290.2	319.1	353	380.4	398.9	428.4	468.6	491.5	455.8	447.8	434.5	565.4
-9999	-9999	-9999	-9999	-9999	-9999	-9999	-9999	-9999	-9999	-9999	169.9	157.2	188.4	213.8	242.5	270.8	304.7	344.9	388.1	413.7	417	422	428.3	421	433.8	448.6	456.2	514.8
-9999	-9999	-9999	-9999	-9999	-9999	-9999	-9999	-9999	-9999	191.4	148.3	170.2	206.6	230	252.2	279.5	314.1	365.1	417.7	444.5	444.5	437.2	423.7	370	395.1	462.2	-9999	-9999
-9999	-9999	-9999	-9999	-9999	-9999	-9999	-9999	-9999	-9999	183.6	165.1	204.9	240.4	251.4	271.5	292.5	329.8	377.3	436.6	459.1	469.3	412	397.4	366.3	416.5	462	-9999	-9999
473.5	448.5	429.6	353.2	-9999	-9999	114.1	113.3	112.7	144.4	174.3	200.6	239.7	269.3	283.6	303.6	335.4	381.3	425.1	462.1	440.8	455.2	449.4	420.1	390.2	433.7	493.1	515.4	-9999
420.1	432.4	469.2	428.3	345	-9999	179.7	124.8	184.7	233.2	207.2	297.5	298.9	305.2	340.3	376.4	413.6	450.5	478.1	482.7	460.6	518.4	406.8	410.8	448.7	467.7	505.1	534.9	-9999
347.7	387.2	284.4	393	273.7	236.8	235.3	200.5	195.2	289.5	286.4	305.5	362.5	341.5	379.7	420.4	463.2	479.2	494.5	466.6	510.6	512.1	449.2	484.4	478.4	495.2	533.3	-9999	-9999
274.8	373	326.3	400.9	289.7	252.5	273.4	315.7	281.9	320.8	349.7	337.1	355	355.5	399.1	476.7	528	527	529.7	460.3	486.4	502	413.1	464.8	475.2	490.3	517	-9999	-9999
-9999	372	400.2	393.1	403.6	376	413.2	383.6	350.3	335.4	338.4	382.3	325.3	370.5	443	524.1	582.3	534.6	567.9	519.7	443	386.4	404.1	456.7	456.8	493.7	495.1	-9999	-9999
-9999	-9999	414.3	422.4	435.4	442.5	483	455.6	390.7	346.6	354.4	413.5	375.7	420.3	470.8	539.4	600.1	615.8	472.4	424.8	405.4	398.7	403.4	433.3	456.6	427.4	-9999	-9999	-9999
-9999	-9999	-9999	-9999	-9999	-9999	483.5	464.1	394.6	348.2	394.1	447.6	470	488.7	524.4	551.9	570.1	510.3	463	421.1	439.1	432.5	432.8	422.1	432.3	465	478.9	-9999	-9999
-9999	-9999	-9999	-9999	-9999	-9999	-9999	-9999	482.8	405.1	452.4	505.4	545.9	547.3	565.8	573.5	572.7	581.4	648.5	563.2	531.6	493.7	569.2	516.8	533.7	-9999	-9999	-9999	-9999
-9999	-9999	-9999	-9999	-9999	-9999	-9999	-9999	-9999	-9999	-9999	-9999	-9999	-9999	747.3	784.2	728.1	721.9	678	-9999	-9999	-9999	-9999	-9999	-9999	-9999	-9999	-9999	-9999
