# Supplementary material for: Application of L-moment method for regional frequency analysis of meteorological drought across the Loess Plateau, China
Source: PLoS One. 2022 Sep 1;17(9):e0273975. doi: 10.1371/journal.pone.0273975 (PMC9436156; doi:10.1371/journal.pone.0273975)
Supplement: S1 Data — (ZIP) [file pone.0273975.s001.zip › year_loess1992.txt]

ncols  29
nrows  16
xllcorner  100.5
yllcorner  33.5
cellsize  0.5
NODATA_value  -9999
-9999	-9999	-9999	-9999	-9999	-9999	-9999	-9999	-9999	-9999	-9999	-9999	174.7	159.2	190.9	220.1	246.1	291.8	328.4	-9999	-9999	-9999	473.5	525.2	-9999	-9999	-9999	-9999	-9999
-9999	-9999	-9999	-9999	-9999	-9999	-9999	-9999	-9999	-9999	-9999	130.9	125.1	166.3	205.6	239	280	366.3	365.9	401.4	459.7	450.1	464.1	493.4	-9999	-9999	469.6	467.6	-9999
-9999	-9999	-9999	-9999	-9999	-9999	-9999	-9999	-9999	-9999	-9999	103.6	139.1	188.5	223.9	271.4	315.8	347.5	383	423.3	459.2	496.2	516.3	502.4	580.4	446.2	449.1	558.6	452.3
-9999	-9999	-9999	-9999	-9999	-9999	-9999	-9999	-9999	-9999	-9999	-9999	163.7	225.7	261.6	301.1	350.3	400	438	485.8	494.1	533.9	542	529	516.6	434.3	459.3	451.5	606.4
-9999	-9999	-9999	-9999	-9999	-9999	-9999	-9999	-9999	-9999	-9999	202.7	203.3	248.2	291.2	330	357.3	395.3	438.8	460	514.5	518.5	530	485.6	439.5	472	494.2	477.5	472.6
-9999	-9999	-9999	-9999	-9999	-9999	-9999	-9999	-9999	-9999	261.7	229.3	248.9	278.6	307.5	331.7	353.6	384.3	437.8	481.8	515.5	589.3	590.3	547.5	425	455.1	518.5	-9999	-9999
-9999	-9999	-9999	-9999	-9999	-9999	-9999	-9999	-9999	-9999	268.7	256.7	279	296.9	310.2	331.9	345.3	375.8	407.3	463.8	497.6	595.5	498.4	490.8	433.6	465.8	461.2	-9999	-9999
558.6	597.3	627.8	554.3	-9999	-9999	190.7	186.8	183.1	213	237.3	258.4	281.3	300.9	322	346.7	373.4	412.9	436.4	458.3	437.4	504.1	523	474.8	400.6	422.2	442.3	426.9	-9999
517.3	602.5	693.2	680.7	574.7	-9999	291.1	194.4	239.9	274	239.3	318	316	332.2	384.2	429.8	462.3	487.2	495.3	487.7	478.7	602.8	401.1	385.3	425	415.2	443.5	399.9	-9999
457.6	572.3	466.7	665.4	475.7	403.1	360.3	264.8	224.6	319.5	309.8	346.2	437.2	413.4	468.7	510	534.2	532.2	528.5	493.5	568.1	577.3	457.1	477.1	426.6	457.3	425.6	-9999	-9999
369.4	565.4	527.5	686.4	481.7	407.3	382.7	385.8	307.3	370.9	450.2	465.4	510.8	498.4	535.9	590.4	601.8	577.3	561.8	500.4	550.3	595.2	471.1	513.7	495.8	480.2	454.4	-9999	-9999
-9999	559.8	639.1	639.5	626.3	525.7	520.6	441.2	404.1	434.2	495.9	625.7	540.2	560.2	591.5	621.9	620.6	549.4	576.8	563.9	525.3	485.4	525.2	613.7	594.7	613.7	546.2	-9999	-9999
-9999	-9999	617.4	641.6	680.4	692.5	576.7	553.8	490.4	491.3	545.6	692.8	621.6	624.1	600.9	609.8	616.9	614.7	510.9	509.9	524.6	536.5	566.2	633.3	665.7	577.3	-9999	-9999	-9999
-9999	-9999	-9999	-9999	-9999	-9999	646.2	651.2	510.7	495.8	602	706.4	724.7	673.3	637.9	609.8	600	555.7	549.6	556.5	610.3	610.9	624	591.9	568.1	615.6	656.1	-9999	-9999
-9999	-9999	-9999	-9999	-9999	-9999	-9999	-9999	718.2	602.6	710.5	793.2	817	711.5	641.8	614.8	615.6	653.5	894.1	767.6	755.9	682.7	809.2	646.3	581.9	-9999	-9999	-9999	-9999
-9999	-9999	-9999	-9999	-9999	-9999	-9999	-9999	-9999	-9999	-9999	-9999	-9999	-9999	1038.4	1071.3	902.3	905.2	854.7	-9999	-9999	-9999	-9999	-9999	-9999	-9999	-9999	-9999	-9999
