# Supplementary material for: Application of L-moment method for regional frequency analysis of meteorological drought across the Loess Plateau, China
Source: PLoS One. 2022 Sep 1;17(9):e0273975. doi: 10.1371/journal.pone.0273975 (PMC9436156; doi:10.1371/journal.pone.0273975)
Supplement: S1 Data — (ZIP) [file pone.0273975.s001.zip › year_loess1993.txt]

ncols  29
nrows  16
xllcorner  100.5
yllcorner  33.5
cellsize  0.5
NODATA_value  -9999
-9999	-9999	-9999	-9999	-9999	-9999	-9999	-9999	-9999	-9999	-9999	-9999	170.1	104.2	116	145.5	177.1	207.2	220.4	-9999	-9999	-9999	262.1	276.4	-9999	-9999	-9999	-9999	-9999
-9999	-9999	-9999	-9999	-9999	-9999	-9999	-9999	-9999	-9999	-9999	159.4	96.8	97	112.7	143.7	188.7	240.4	245.8	260.1	276.2	291.3	300.4	300	-9999	-9999	311.5	339.7	-9999
-9999	-9999	-9999	-9999	-9999	-9999	-9999	-9999	-9999	-9999	-9999	109.1	107.5	119.4	126.6	159.8	202.2	231.7	255.3	273.2	281	286.7	291.9	295.3	336.6	271.1	275.7	389.1	306.2
-9999	-9999	-9999	-9999	-9999	-9999	-9999	-9999	-9999	-9999	-9999	-9999	122.2	156.3	159.4	179.3	219.3	254.1	278	299.5	287.3	292.7	297.4	308.9	319.6	272.4	300.8	311.2	457.5
-9999	-9999	-9999	-9999	-9999	-9999	-9999	-9999	-9999	-9999	-9999	164.3	134.3	161.1	179	201.3	221.9	249.9	279	285.7	309.2	300.3	318.8	306	287.2	337.1	375.5	386	409.1
-9999	-9999	-9999	-9999	-9999	-9999	-9999	-9999	-9999	-9999	187.1	129.4	144.8	180.8	198.9	213.2	231.4	254.4	295.1	326.2	344.9	413.8	430.9	411.1	295.4	364.1	449	-9999	-9999
-9999	-9999	-9999	-9999	-9999	-9999	-9999	-9999	-9999	-9999	188.2	147.8	178.9	218.4	228.5	245.2	252.7	278.1	302.1	351.8	381.1	497.2	430.5	432.6	363.5	435.4	413.7	-9999	-9999
581.4	571.7	566	518.8	-9999	-9999	209.9	186.7	163.9	179.1	185.4	185.2	211.2	247.9	270.3	292.1	318.9	356	371.3	388.8	366.1	483.6	541.8	499.7	402.3	460.8	491.7	497.6	-9999
536.7	562.5	576	553.8	517.5	-9999	328.6	201.3	239.9	258.6	211.9	277.9	275.9	294.4	348.8	396	435.9	465.5	471	458.5	463.6	641.8	463.4	467.4	528.3	523.1	544.6	591.1	-9999
481.9	530.5	455.4	535.4	458.8	426.6	387.1	278.2	224.9	305.4	280.2	299.5	378.9	365.1	418.2	463.5	511.5	527.8	541.8	506.1	620.1	668.3	573.4	611.5	592	589	625.8	-9999	-9999
403.7	495	454.3	499.9	424.4	385.8	371.9	386	304.2	346.6	385.8	385.5	432.6	435.5	468.7	548.1	596.5	600.7	619.6	554.3	637.2	690.7	553.9	611.8	621.2	639.5	673.5	-9999	-9999
-9999	457.8	459.1	442.6	470.3	455.7	470.6	418.9	390.8	394.9	419.4	517.9	467.2	510.1	552.2	601.1	625.3	554.1	639.7	641.2	604.7	543.2	583.9	624.5	610.9	623	707.7	-9999	-9999
-9999	-9999	425.9	429.9	468.4	509.9	504	508.6	467.8	446	481.8	619	577.2	613.3	578.2	579.9	597.1	616	493.8	521.9	558.6	585.8	622.5	627.2	608.8	640.4	-9999	-9999	-9999
-9999	-9999	-9999	-9999	-9999	-9999	542.5	575	502.9	475	578	690.5	733.3	699	652.9	558.2	508.9	442.3	465.5	504.5	601.1	633.1	662.2	619	573.6	567.5	573.1	-9999	-9999
-9999	-9999	-9999	-9999	-9999	-9999	-9999	-9999	703.1	637.3	738	826.9	872.3	722	538.7	468.6	472.3	541.3	794.9	688.5	714.3	704.6	763.2	656.8	561.9	-9999	-9999	-9999	-9999
-9999	-9999	-9999	-9999	-9999	-9999	-9999	-9999	-9999	-9999	-9999	-9999	-9999	-9999	1110.6	1099.3	877.9	842.5	772.9	-9999	-9999	-9999	-9999	-9999	-9999	-9999	-9999	-9999	-9999
