# Supplementary material for: Application of L-moment method for regional frequency analysis of meteorological drought across the Loess Plateau, China
Source: PLoS One. 2022 Sep 1;17(9):e0273975. doi: 10.1371/journal.pone.0273975 (PMC9436156; doi:10.1371/journal.pone.0273975)
Supplement: S1 Data — (ZIP) [file pone.0273975.s001.zip › year_loess1994.txt]

ncols  29
nrows  16
xllcorner  100.5
yllcorner  33.5
cellsize  0.5
NODATA_value  -9999
-9999	-9999	-9999	-9999	-9999	-9999	-9999	-9999	-9999	-9999	-9999	-9999	259.7	196.1	199.5	221.5	252.1	292.4	322.9	-9999	-9999	-9999	373	386.3	-9999	-9999	-9999	-9999	-9999
-9999	-9999	-9999	-9999	-9999	-9999	-9999	-9999	-9999	-9999	-9999	254.9	199.7	195.5	202.6	229.3	277.5	352.8	370.4	409.5	439.6	447.2	426	383.3	-9999	-9999	421	453.2	-9999
-9999	-9999	-9999	-9999	-9999	-9999	-9999	-9999	-9999	-9999	-9999	207.8	212.2	217.3	211.3	246.9	300.4	351	400.1	439	456.6	454.7	428	392.2	444.6	371	388.5	523.5	424.6
-9999	-9999	-9999	-9999	-9999	-9999	-9999	-9999	-9999	-9999	-9999	-9999	213.5	246.1	234	258.6	322.1	390.2	436.8	464.4	447.8	441.2	429.1	427.3	436.6	403.2	421.9	423.1	578.9
-9999	-9999	-9999	-9999	-9999	-9999	-9999	-9999	-9999	-9999	-9999	254.4	199	231.3	245.8	280.7	329.7	386.6	427.6	427.8	435.6	420.8	433.6	438.8	442.7	477.9	489.1	474.7	517.7
-9999	-9999	-9999	-9999	-9999	-9999	-9999	-9999	-9999	-9999	269.4	157.2	186.5	253	284.8	315.8	358.5	397.6	436.8	444.7	434.6	470.5	489.8	493.6	453.7	502.8	530.8	-9999	-9999
-9999	-9999	-9999	-9999	-9999	-9999	-9999	-9999	-9999	-9999	233.5	153.9	220.1	312.5	348.4	381.5	399.2	430.7	447.1	469.9	458.7	511.2	455.2	474.9	465.1	507.6	460.9	-9999	-9999
547.9	547.4	543.9	491.2	-9999	-9999	250.9	238	200.5	200.5	187.7	188.5	253.3	346.2	404.4	437.8	465.9	504.9	519.5	520.8	470.4	491.8	494.4	472.9	439.3	474	455.5	413.9	-9999
508.9	553.3	592.6	573.7	518.9	-9999	346.5	233.2	278.8	296.2	210.6	321.5	336.5	391.3	481.6	533.3	558.5	578.8	585.9	570.4	532.7	568.6	427.6	423.5	465	473.8	500.7	438.1	-9999
446.7	526.9	437.7	551.4	435.4	399.9	388.3	299.7	233.4	335	303.7	341.8	460.2	451.5	516	550.8	576.3	580.7	595.3	559.6	582.8	533.5	447.3	478.2	475.2	501	496.6	-9999	-9999
343.3	492.2	472.3	535.7	420.5	359.8	364.6	393.7	307.3	359.1	419.7	435	487.4	476	502.1	576.8	620.1	614.6	618.5	549.5	544.9	523.4	463.4	492.8	504.3	519.3	584	-9999	-9999
-9999	464.6	502.8	501.8	516.8	449.7	466.4	411.2	373.1	381.3	421.1	527.7	463.9	477.1	509.8	578.6	636.6	587	631.2	584.8	523.8	490.5	492.2	524.5	535.4	576.7	668.8	-9999	-9999
-9999	-9999	496.8	521.3	559.3	586.3	505.2	480.7	412.1	388.6	417	533.4	478.8	497.7	494.5	536.6	601.4	641.2	539.1	530.8	519.2	507.6	510.3	539.5	580.5	613	-9999	-9999	-9999
-9999	-9999	-9999	-9999	-9999	-9999	561.8	528.3	394.2	352.3	419.1	492.3	516.9	509	524.6	506.8	517.4	525.1	539.1	544.7	545.4	540.6	549.2	556.4	598.1	679.8	739.2	-9999	-9999
-9999	-9999	-9999	-9999	-9999	-9999	-9999	-9999	546	424.6	480.3	533.7	567.3	524.8	482.9	483	528.2	583	727.9	604	612.8	610.4	681.9	635.1	682.2	-9999	-9999	-9999	-9999
-9999	-9999	-9999	-9999	-9999	-9999	-9999	-9999	-9999	-9999	-9999	-9999	-9999	-9999	847.5	911.8	814.2	786.8	704	-9999	-9999	-9999	-9999	-9999	-9999	-9999	-9999	-9999	-9999
