# Supplementary material for: Application of L-moment method for regional frequency analysis of meteorological drought across the Loess Plateau, China
Source: PLoS One. 2022 Sep 1;17(9):e0273975. doi: 10.1371/journal.pone.0273975 (PMC9436156; doi:10.1371/journal.pone.0273975)
Supplement: S1 Data — (ZIP) [file pone.0273975.s001.zip › year_loess1995.txt]

ncols  29
nrows  16
xllcorner  100.5
yllcorner  33.5
cellsize  0.5
NODATA_value  -9999
-9999	-9999	-9999	-9999	-9999	-9999	-9999	-9999	-9999	-9999	-9999	-9999	226.6	218.8	239.9	255.8	265.2	283.5	304.8	-9999	-9999	-9999	387.1	409.4	-9999	-9999	-9999	-9999	-9999
-9999	-9999	-9999	-9999	-9999	-9999	-9999	-9999	-9999	-9999	-9999	207.8	200.2	227.2	244.7	257.9	272.7	302.8	314.5	340.3	381.5	429.9	477.1	488.5	-9999	-9999	584.3	601.8	-9999
-9999	-9999	-9999	-9999	-9999	-9999	-9999	-9999	-9999	-9999	-9999	182.9	217.6	245.2	247.6	263.1	284.5	306.6	333.2	364.5	410.5	477.3	534.7	553.2	559	579.9	588.1	608.6	588.6
-9999	-9999	-9999	-9999	-9999	-9999	-9999	-9999	-9999	-9999	-9999	-9999	237.9	278.2	277.1	289.1	314.2	343.2	377.1	418.3	463.8	521.3	572.5	586.1	579.9	586	570.9	572.3	630
-9999	-9999	-9999	-9999	-9999	-9999	-9999	-9999	-9999	-9999	-9999	256.9	251.5	286.4	305.6	326.5	347	379	429.1	497	534.1	559.6	590.4	599.7	588.6	565.1	563.2	598.4	677.2
-9999	-9999	-9999	-9999	-9999	-9999	-9999	-9999	-9999	-9999	253.7	216.3	253.1	291.4	310.3	330.4	353.3	386.1	445.9	526.9	567.4	572.7	587.5	588.5	580.7	574.4	580.1	-9999	-9999
-9999	-9999	-9999	-9999	-9999	-9999	-9999	-9999	-9999	-9999	257.9	226.1	272.6	301.8	301.7	310.1	321.5	355.9	421.9	501.5	530.4	551	544.3	556.1	554.6	571.8	689.4	-9999	-9999
567.3	549.8	523.2	446	-9999	-9999	184.5	190	197.6	232	246.8	260.6	299.4	321.3	316	306.4	305.1	339.5	401.7	464.4	451.8	470.8	504.1	509.7	521.6	577.8	696.3	731.8	-9999
514.7	535.9	558.3	503.8	417.3	-9999	277.1	219.4	294	349.8	284.8	385.3	372.9	371.4	371.7	358.7	351.3	362.7	397.6	432.3	423.1	471.1	371.9	415.6	494.2	546.8	608.8	723.7	-9999
421.3	486.3	379.9	489.9	385	353.5	350.2	312.8	294	412.2	392.9	405.9	454.3	418	408.9	399.1	393.9	374.4	387	398.3	428.8	436.3	407.8	466.5	481.3	517.6	603	-9999	-9999
286.3	470.9	401.4	502.6	389.8	359.5	375.9	405	360.4	413.9	457.7	443.1	443.7	406.5	388.6	398.2	400.6	382.3	398.3	394	422.4	453.1	454.6	502.5	505.5	509.6	544.7	-9999	-9999
-9999	481.1	525.2	502.9	496.5	436.2	444.8	404.3	372.2	372.1	393.7	446.7	396.5	367.6	353.1	379.4	400.8	381.3	427	430.7	419.3	438.5	483	541.8	543.6	546.9	502.6	-9999	-9999
-9999	-9999	544.9	546.1	541	519.9	447.4	433.4	373.8	341.6	360.9	427	387.2	366	349.6	381.1	413.9	430.1	367.1	367.9	386.5	415.9	455.5	530	567.7	438.1	-9999	-9999	-9999
-9999	-9999	-9999	-9999	-9999	-9999	489.4	481.4	366.9	341.1	397.7	440.5	439.6	404.4	395.8	395.2	398.3	341.9	333.7	342.5	401.8	428.6	468.5	454	444.9	507.7	544.2	-9999	-9999
-9999	-9999	-9999	-9999	-9999	-9999	-9999	-9999	522.9	440.8	505.4	546.8	553.1	456	342.3	319.4	348.7	386.7	568.5	448.7	501.2	517.2	680.8	588.1	571.2	-9999	-9999	-9999	-9999
-9999	-9999	-9999	-9999	-9999	-9999	-9999	-9999	-9999	-9999	-9999	-9999	-9999	-9999	777.9	790.6	645.8	598.1	520.9	-9999	-9999	-9999	-9999	-9999	-9999	-9999	-9999	-9999	-9999
