# Supplementary material for: Application of L-moment method for regional frequency analysis of meteorological drought across the Loess Plateau, China
Source: PLoS One. 2022 Sep 1;17(9):e0273975. doi: 10.1371/journal.pone.0273975 (PMC9436156; doi:10.1371/journal.pone.0273975)
Supplement: S1 Data — (ZIP) [file pone.0273975.s001.zip › year_loess1996.txt]

ncols  29
nrows  16
xllcorner  100.5
yllcorner  33.5
cellsize  0.5
NODATA_value  -9999
-9999	-9999	-9999	-9999	-9999	-9999	-9999	-9999	-9999	-9999	-9999	-9999	284.6	153.2	150.6	166.1	202	255.8	275.6	-9999	-9999	-9999	384.4	421.2	-9999	-9999	-9999	-9999	-9999
-9999	-9999	-9999	-9999	-9999	-9999	-9999	-9999	-9999	-9999	-9999	246.2	152.3	167.7	189	212.9	264.7	353	330.9	345.9	370.1	360.3	368.6	402.5	-9999	-9999	448	457.8	-9999
-9999	-9999	-9999	-9999	-9999	-9999	-9999	-9999	-9999	-9999	-9999	148.8	161.9	212.6	240.4	289.5	327.4	344.4	364.3	391	409.1	415.5	421.9	426.2	484.2	406.5	399.5	504.1	420.5
-9999	-9999	-9999	-9999	-9999	-9999	-9999	-9999	-9999	-9999	-9999	-9999	161.2	254.4	281.9	316.7	360.8	389.7	402	431.6	442.5	464.1	468.7	458	441	392.6	382.5	391.7	572.6
-9999	-9999	-9999	-9999	-9999	-9999	-9999	-9999	-9999	-9999	-9999	237	165.7	221.3	266.7	313.9	338.9	362.7	388.5	414.4	469.2	490.2	494.9	460.4	425	408.1	422.3	462.6	570.9
-9999	-9999	-9999	-9999	-9999	-9999	-9999	-9999	-9999	-9999	288.9	163.8	183.4	242	272.7	303.7	330.8	346.8	385.8	434	488.5	558.8	575.3	542.4	511.9	478.3	509.6	-9999	-9999
-9999	-9999	-9999	-9999	-9999	-9999	-9999	-9999	-9999	-9999	281.3	199.5	252.1	306.6	311.4	343.4	351.2	363.6	373.5	439.7	492.8	598.5	553.8	552.6	550.6	540.7	780.7	-9999	-9999
661.3	575.8	545.7	479.9	-9999	-9999	186.5	186.2	184.6	225.4	252.7	274.1	323	357.1	369.3	399.1	434.7	455.9	448.9	470.4	462.4	529.6	574	558.5	594.4	594.1	755.2	925.3	-9999
571.1	566.8	653.1	600.4	485.7	-9999	257.2	184.5	259.3	332.9	288.4	456.6	449.9	431.7	471.8	519.1	556.8	558.1	535.9	517.8	500.1	625.1	460.1	509.9	554	592	644.2	838.4	-9999
454.4	515.4	383.4	511.2	349.7	305.3	309.7	263.7	229.5	369.8	388.7	471.1	591.7	524.5	528.9	540.7	574.3	558.8	559	525.2	591.3	584.5	500.1	552.4	568.2	597.4	681.5	-9999	-9999
305.7	499.8	384.4	508.1	337.6	329.3	356.7	383.8	313.8	372.7	464.5	529.8	620.3	592.6	554.2	595.4	634.2	613.4	617.6	549	588.7	613.3	560.4	613.2	620.6	633.1	710.6	-9999	-9999
-9999	491.1	522.8	456.4	442.6	427.9	464.7	425.1	369.2	359.9	411.9	565.7	617.4	639.7	628	656.2	706.2	635.2	694.5	650	580.9	557.7	613.3	696.9	696	698.1	721.3	-9999	-9999
-9999	-9999	505.9	498.9	522.3	522.2	481.2	459.7	393.1	351.1	382.7	541.3	614.5	669.4	649.3	686.4	755.1	786	624.3	594.3	567	562.9	630.9	736	763.8	702.3	-9999	-9999	-9999
-9999	-9999	-9999	-9999	-9999	-9999	489.1	487.4	380	336.3	391.6	508.6	622.7	665.6	696	700.1	712.5	665.6	657.3	638.9	624.4	618.8	711.6	766.2	733.7	707.7	661.6	-9999	-9999
-9999	-9999	-9999	-9999	-9999	-9999	-9999	-9999	517.6	392.8	468.5	572.6	673.6	632.4	594.6	624.2	674.1	714.7	918.2	765.2	759.9	765.1	986.9	941.9	841.4	-9999	-9999	-9999	-9999
-9999	-9999	-9999	-9999	-9999	-9999	-9999	-9999	-9999	-9999	-9999	-9999	-9999	-9999	993.6	1052.4	864.7	843.5	799.4	-9999	-9999	-9999	-9999	-9999	-9999	-9999	-9999	-9999	-9999
