# Supplementary material for: Application of L-moment method for regional frequency analysis of meteorological drought across the Loess Plateau, China
Source: PLoS One. 2022 Sep 1;17(9):e0273975. doi: 10.1371/journal.pone.0273975 (PMC9436156; doi:10.1371/journal.pone.0273975)
Supplement: S1 Data — (ZIP) [file pone.0273975.s001.zip › year_loess1997.txt]

ncols  29
nrows  16
xllcorner  100.5
yllcorner  33.5
cellsize  0.5
NODATA_value  -9999
-9999	-9999	-9999	-9999	-9999	-9999	-9999	-9999	-9999	-9999	-9999	-9999	145.7	146.9	157.9	170.1	205.9	242	264.9	-9999	-9999	-9999	268.5	283.5	-9999	-9999	-9999	-9999	-9999
-9999	-9999	-9999	-9999	-9999	-9999	-9999	-9999	-9999	-9999	-9999	155.3	158.7	180.3	188.1	199.5	237.7	275.6	335.2	360.6	345.7	366.5	348.6	307.3	-9999	-9999	289.4	296.1	-9999
-9999	-9999	-9999	-9999	-9999	-9999	-9999	-9999	-9999	-9999	-9999	152.6	172.3	187.5	196.2	210.5	247	298.6	343.7	363.6	360.1	359.7	358.9	335.5	325.2	295.3	299.6	348.2	330.8
-9999	-9999	-9999	-9999	-9999	-9999	-9999	-9999	-9999	-9999	-9999	-9999	168.9	184.7	186	202.7	242.3	289.5	323.3	335.4	318	346.9	378.5	380	362.2	341.6	354.3	386.1	416.1
-9999	-9999	-9999	-9999	-9999	-9999	-9999	-9999	-9999	-9999	-9999	198	157.9	165.1	169.4	194.4	235	277.9	306.1	301.6	321.3	345.2	407.1	419.2	392.9	380	385.6	420.7	454.8
-9999	-9999	-9999	-9999	-9999	-9999	-9999	-9999	-9999	-9999	218.7	147.2	150.6	170.1	180.5	207.6	251.4	287.6	319.4	332.8	346.5	428.2	455	436.5	346.1	359.6	380.5	-9999	-9999
-9999	-9999	-9999	-9999	-9999	-9999	-9999	-9999	-9999	-9999	197.5	143.6	169	202.7	217.1	252.9	284.4	313.7	318.5	342.7	355.9	455.8	415.9	402	321.3	345.3	322.6	-9999	-9999
537.8	530.3	504.4	429.3	-9999	-9999	179.9	176	157.5	167.6	165.6	160.7	186	223.3	253.9	293.1	336.8	364.6	350.9	340	300.1	376.8	405.3	356.4	261.3	312.6	332.8	326.1	-9999
526.8	567.5	579.5	538.4	460.3	-9999	278.1	188.1	225.6	240.3	175.8	244.4	238.3	256.9	313.5	360.6	390.5	397.2	376.6	343.1	319.2	412.3	269.1	251.7	303.5	327.3	373	370.9	-9999
482	561.9	444.6	544.3	405.5	357.2	332.5	251.2	192	273	238.2	252.6	322.2	309.7	352.2	370.5	374	357.6	364.9	326.5	369	358.8	290.7	314.2	309.7	356.4	389.5	-9999	-9999
371.5	529.5	485.1	543.9	398.4	332.7	312.7	323.6	250	290.5	317.7	310.8	346.2	347.2	365	415.9	428	394.1	404.3	332.1	344.6	349.8	294.2	327.3	330.8	346.8	364.1	-9999	-9999
-9999	497.1	522.5	507	489.7	381.1	358.8	303.2	289.1	299.5	314.9	373.5	351.4	374.1	402.9	451.9	483.8	387.3	447.2	389	309.4	280.4	310.1	358	335.6	371.7	328.3	-9999	-9999
-9999	-9999	503.5	520.4	542.6	538.9	346.8	341.1	300.6	294.7	324.9	395.1	391.9	409.3	395.5	425.6	475.5	491.6	305.7	277.9	278	286.5	305.1	344	349.7	317.1	-9999	-9999	-9999
-9999	-9999	-9999	-9999	-9999	-9999	438.8	414.4	273.7	280	357.2	414.7	438.7	425.6	410.9	385.2	376.1	310.1	287.8	280.1	325.1	331.6	340.2	328.3	344.5	389.6	408.5	-9999	-9999
-9999	-9999	-9999	-9999	-9999	-9999	-9999	-9999	435.9	345.1	418.1	469.3	487.3	428.1	362.5	343.7	345.3	370.1	521.4	443.2	470.1	446.5	532.9	427.2	438.3	-9999	-9999	-9999	-9999
-9999	-9999	-9999	-9999	-9999	-9999	-9999	-9999	-9999	-9999	-9999	-9999	-9999	-9999	629.8	648.9	562.1	539.5	509.8	-9999	-9999	-9999	-9999	-9999	-9999	-9999	-9999	-9999	-9999
