# Supplementary material for: Application of L-moment method for regional frequency analysis of meteorological drought across the Loess Plateau, China
Source: PLoS One. 2022 Sep 1;17(9):e0273975. doi: 10.1371/journal.pone.0273975 (PMC9436156; doi:10.1371/journal.pone.0273975)
Supplement: S1 Data — (ZIP) [file pone.0273975.s001.zip › year_loess1998.txt]

ncols  29
nrows  16
xllcorner  100.5
yllcorner  33.5
cellsize  0.5
NODATA_value  -9999
-9999	-9999	-9999	-9999	-9999	-9999	-9999	-9999	-9999	-9999	-9999	-9999	231.7	157.5	145.5	147.8	176.9	242.4	300.8	-9999	-9999	-9999	482	505.1	-9999	-9999	-9999	-9999	-9999
-9999	-9999	-9999	-9999	-9999	-9999	-9999	-9999	-9999	-9999	-9999	217.7	156.8	165.3	161.2	163.2	206.1	310.2	348.1	417.5	491.8	514.9	516.3	491.5	-9999	-9999	442.5	451.5	-9999
-9999	-9999	-9999	-9999	-9999	-9999	-9999	-9999	-9999	-9999	-9999	153.3	167.9	194.1	185.6	204.3	247.4	311.6	392.2	461.9	501.1	520.3	506	465.1	493.1	400.2	405.1	474.5	445.8
-9999	-9999	-9999	-9999	-9999	-9999	-9999	-9999	-9999	-9999	-9999	-9999	178.1	235.8	229	243.8	296	378.4	463.6	530.9	513.7	512.2	486.3	459.2	435.9	387.6	406.4	433.1	518.1
-9999	-9999	-9999	-9999	-9999	-9999	-9999	-9999	-9999	-9999	-9999	258.4	199.2	235.3	258.1	290.1	328.2	390.2	456.4	473.3	498.1	462.3	460.4	422.4	385	413.5	437.1	459.9	516.2
-9999	-9999	-9999	-9999	-9999	-9999	-9999	-9999	-9999	-9999	275.3	198.2	222.7	271.1	293.1	317.8	353.2	391.6	443.9	469.2	460.5	511.3	520.5	493	370.1	424.1	482.9	-9999	-9999
-9999	-9999	-9999	-9999	-9999	-9999	-9999	-9999	-9999	-9999	272.4	219.6	273.6	328.1	335.5	351.6	362	390.1	409.4	439.1	424.9	512	436.3	467.5	415.1	485.4	394.6	-9999	-9999
612.2	615.5	599	511.6	-9999	-9999	193	205.1	208.1	241.6	250.4	256.4	306.9	363.3	382.3	389	401.7	432.6	442.9	435.2	366.6	417.5	480.7	475.3	389.7	475.6	417.3	361.4	-9999
513.2	561.9	576.1	549.7	481.2	-9999	296.4	218.3	288.9	328.1	268.7	367.9	383.6	421.8	469.6	490	500.6	507.4	495.2	452.8	398.3	513.6	357.6	373.6	486	499.3	514.3	421.8	-9999
422.4	503.9	431.7	543.1	416	367.9	371.4	313.7	266.3	371.2	347.4	385	495.8	499.1	531.1	544.1	563.1	552.1	533.3	465.5	491.1	515.1	461.3	522	517.2	558.5	544.6	-9999	-9999
319.6	456.8	451	516.4	409.3	355.5	391.1	437.6	352.4	392.8	439.9	456.7	525.2	538	546.6	591.5	618.8	611.6	603.8	519.4	545.2	598.4	535.1	607.6	607.4	611.6	646.8	-9999	-9999
-9999	426.3	461.1	486.1	516.5	455.3	499	461	413.2	399.3	425.2	531.6	526.9	562.4	583.5	622.9	648.3	608.6	666.5	649.3	594.3	557.7	650.7	729.2	679.4	674.6	715.9	-9999	-9999
-9999	-9999	457.5	501.6	552	593.1	518.2	523.7	444.3	395.6	424.4	555.1	577.1	618.8	612.2	639	671.9	702	603.7	605.5	613.8	641.8	722	768.3	722	674.1	-9999	-9999	-9999
-9999	-9999	-9999	-9999	-9999	-9999	620.6	600	419.2	368.4	454.8	565.4	645.3	680.9	696.4	676	657.7	569.7	597.4	628.6	727	731.8	778.9	717.8	654.6	671.7	708.9	-9999	-9999
-9999	-9999	-9999	-9999	-9999	-9999	-9999	-9999	619	477.9	558.1	651.6	733.1	760	680.1	614.4	603.9	694.1	925.3	892.8	905	840.2	953.3	801.8	699.8	-9999	-9999	-9999	-9999
-9999	-9999	-9999	-9999	-9999	-9999	-9999	-9999	-9999	-9999	-9999	-9999	-9999	-9999	1017.6	1053.1	1019.1	984.1	929.5	-9999	-9999	-9999	-9999	-9999	-9999	-9999	-9999	-9999	-9999
