# Supplementary material for: Application of L-moment method for regional frequency analysis of meteorological drought across the Loess Plateau, China
Source: PLoS One. 2022 Sep 1;17(9):e0273975. doi: 10.1371/journal.pone.0273975 (PMC9436156; doi:10.1371/journal.pone.0273975)
Supplement: S1 Data — (ZIP) [file pone.0273975.s001.zip › year_loess1999.txt]

ncols  29
nrows  16
xllcorner  100.5
yllcorner  33.5
cellsize  0.5
NODATA_value  -9999
-9999	-9999	-9999	-9999	-9999	-9999	-9999	-9999	-9999	-9999	-9999	-9999	179.1	108.3	116	139.8	173.5	228.2	261.7	-9999	-9999	-9999	322.8	349.4	-9999	-9999	-9999	-9999	-9999
-9999	-9999	-9999	-9999	-9999	-9999	-9999	-9999	-9999	-9999	-9999	139	98.3	108.8	127.4	154.1	194.9	270.3	259.3	264.4	286.3	247.4	259.1	303.2	-9999	-9999	333	329.5	-9999
-9999	-9999	-9999	-9999	-9999	-9999	-9999	-9999	-9999	-9999	-9999	91	107.7	133.3	149.7	179.7	209.7	230.8	244.7	248.9	245.5	255.7	284.2	316	392.6	301.4	292.2	395.7	286.2
-9999	-9999	-9999	-9999	-9999	-9999	-9999	-9999	-9999	-9999	-9999	-9999	120.6	161.8	171	187.1	216.6	247.3	264.9	278.5	264.2	283.4	316.4	353.2	367.2	299.7	304.1	300.8	451.1
-9999	-9999	-9999	-9999	-9999	-9999	-9999	-9999	-9999	-9999	-9999	144.3	136.5	161.8	171.9	185	204.4	234.2	262.1	270.2	286.2	290.6	327.2	344.2	324.8	331.9	348.4	347.3	369.7
-9999	-9999	-9999	-9999	-9999	-9999	-9999	-9999	-9999	-9999	171.9	142.2	161.1	182.3	182.9	182.2	197.2	227.2	267	292.3	302	340.7	373.8	387.6	314.8	332.1	413.9	-9999	-9999
-9999	-9999	-9999	-9999	-9999	-9999	-9999	-9999	-9999	-9999	196.6	177.2	201.8	220	210.2	198.9	198.7	226.7	261.5	292	300.4	351.4	307.1	342.6	330.1	392	424.9	-9999	-9999
529.7	484.6	476.2	426	-9999	-9999	162.1	163.6	169.3	194.9	206.1	215.1	235	248.6	245	230.1	222.9	244.4	268.5	284	266.8	300.5	336.7	344.6	322.1	385.8	406	419.9	-9999
474.9	488.2	566.2	548.4	476.6	-9999	256.2	185.2	236	262.2	230.1	280.7	275	279.8	302.5	306.2	293.6	291.5	297.7	299.1	296.9	385.5	277	298.2	373.2	396.1	443.1	362.2	-9999
411.6	493	422.3	555	400.5	354.7	347.1	280.8	245.2	312.1	281.5	291.1	337.8	324.4	370	389.2	368	337.5	340.9	332.7	389.2	395.7	346.3	403.3	401.5	460.6	428	-9999	-9999
345.9	527.9	504.6	591.8	429.1	382	393.1	420.7	332.2	357.6	373.2	346.4	370.8	378.6	430.6	479.9	478	440.6	448.9	413.3	447.8	462.5	409.2	464	482.4	499.3	502.7	-9999	-9999
-9999	548.6	595.7	560.6	555.9	494.5	511.9	455.1	417.8	402.9	396.8	465.1	415.6	447	491.6	549.5	587.2	528.1	585.8	563.1	508.6	465.8	495.2	552.8	558.6	615.2	541.3	-9999	-9999
-9999	-9999	590.1	580.5	605.4	625	510.3	525.3	472.5	428.3	433.5	546.7	504.6	539.7	556.3	598.2	653.8	684.5	554.5	539.8	527.1	525.5	551.1	586.7	602.5	490.4	-9999	-9999	-9999
-9999	-9999	-9999	-9999	-9999	-9999	553.9	588.1	439.9	387.8	474.9	568.4	609.7	625.2	643.6	632.2	622.3	557	548.5	535.9	554.1	553.2	580.1	568	533.7	535.8	535.7	-9999	-9999
-9999	-9999	-9999	-9999	-9999	-9999	-9999	-9999	656.1	497.4	582.7	655.3	704.2	664.5	615.6	585.1	576.2	601.5	758.7	614.3	578.8	561.6	671.9	618.7	588.3	-9999	-9999	-9999	-9999
-9999	-9999	-9999	-9999	-9999	-9999	-9999	-9999	-9999	-9999	-9999	-9999	-9999	-9999	946	953.6	793.2	734	646.6	-9999	-9999	-9999	-9999	-9999	-9999	-9999	-9999	-9999	-9999
