# Supplementary material for: Application of L-moment method for regional frequency analysis of meteorological drought across the Loess Plateau, China
Source: PLoS One. 2022 Sep 1;17(9):e0273975. doi: 10.1371/journal.pone.0273975 (PMC9436156; doi:10.1371/journal.pone.0273975)
Supplement: S1 Data — (ZIP) [file pone.0273975.s001.zip › year_loess2000.txt]

ncols  29
nrows  16
xllcorner  100.5
yllcorner  33.5
cellsize  0.5
NODATA_value  -9999
-9999	-9999	-9999	-9999	-9999	-9999	-9999	-9999	-9999	-9999	-9999	-9999	150.3	115.7	123.6	138.8	161.3	195.2	218.6	-9999	-9999	-9999	396.1	407	-9999	-9999	-9999	-9999	-9999
-9999	-9999	-9999	-9999	-9999	-9999	-9999	-9999	-9999	-9999	-9999	137.2	101.4	111.5	119.3	132.9	162.9	217.2	215	240.4	300	293.8	319.6	361.3	-9999	-9999	347	366	-9999
-9999	-9999	-9999	-9999	-9999	-9999	-9999	-9999	-9999	-9999	-9999	96.9	110	121.8	115.4	131.1	156.2	175.4	192.2	210.5	233.7	281.8	338.2	357.3	438.3	328.5	340.5	466.1	389.7
-9999	-9999	-9999	-9999	-9999	-9999	-9999	-9999	-9999	-9999	-9999	-9999	124.6	148.7	132.9	135.6	159.6	188.4	207.8	233	237	305.9	369.6	399.7	419.8	354.1	395.6	398.5	593.3
-9999	-9999	-9999	-9999	-9999	-9999	-9999	-9999	-9999	-9999	-9999	176.3	142.1	151.8	147.7	151.8	163	187.8	214.7	225.3	279.1	320.9	391.2	391.6	377.8	456.7	508.3	495.6	487.8
-9999	-9999	-9999	-9999	-9999	-9999	-9999	-9999	-9999	-9999	190.7	142.4	152.2	164.2	159.9	161.5	176.4	205	252.3	295.4	346.4	464.2	511.6	508.5	379.6	471	599.7	-9999	-9999
-9999	-9999	-9999	-9999	-9999	-9999	-9999	-9999	-9999	-9999	178.1	148.9	167.6	181.7	175.9	185.8	198.5	235.8	276.4	340.7	393.5	523.8	466	474.4	414	510	529.7	-9999	-9999
537.7	548	564.1	510.4	-9999	-9999	154.5	131.7	119	142.9	159.1	162.3	174.7	192.7	206	223.4	251.3	297.4	330.5	363.7	353.2	450.7	489.7	458.2	387.3	459.5	543.3	638.2	-9999
456.1	493.2	546	534.7	479	-9999	240	139.6	182.1	213.8	179.4	233	220.5	231.4	278.7	320.8	350.5	374.3	388.1	392.1	397.7	517.3	376.3	381.6	431.3	459.6	530.2	714.1	-9999
342.2	416.5	339.8	477.3	373.9	333.8	307.2	227.5	190.3	277.3	258.3	268.4	325	307.5	354.2	387.5	406.9	395.8	417.7	405.5	493.2	487.2	421	456.8	466.1	482.8	589.4	-9999	-9999
223.8	378.5	340.2	436.2	350.6	335.9	341.3	357.6	294.2	338.1	371.7	364.5	387.3	380	408.5	480.5	511.4	482.3	512.5	453.8	517.9	529.7	467.4	522.8	523.8	543.2	671.8	-9999	-9999
-9999	359.3	401.7	387.8	415.2	414.6	442.9	405.9	386	389.9	405.4	461.7	422.7	441.2	488.5	557.5	606.9	514.6	630.7	601	520.3	462.5	504.8	563.6	552.4	551.2	707.7	-9999	-9999
-9999	-9999	398.3	413.7	455.8	497.6	465.9	482.2	448.1	428.7	444.4	509.2	500.7	520.4	518.9	559.4	630	691.9	496.1	481.7	462.3	446.8	488.9	565.1	589.3	635.9	-9999	-9999	-9999
-9999	-9999	-9999	-9999	-9999	-9999	532.9	555.5	461.2	434	497.4	547.2	573.7	571.3	565.7	538.2	534.7	464.3	474.5	468	496.5	462.3	521.6	567	626.1	714.5	791.3	-9999	-9999
-9999	-9999	-9999	-9999	-9999	-9999	-9999	-9999	632.6	534.7	589.6	624.6	642.2	596.9	537	512.2	522.9	594	837.1	702.6	670.1	606.9	811.2	766.3	824.2	-9999	-9999	-9999	-9999
-9999	-9999	-9999	-9999	-9999	-9999	-9999	-9999	-9999	-9999	-9999	-9999	-9999	-9999	866.1	921.1	864.2	871.8	814	-9999	-9999	-9999	-9999	-9999	-9999	-9999	-9999	-9999	-9999
