# Supplementary material for: Application of L-moment method for regional frequency analysis of meteorological drought across the Loess Plateau, China
Source: PLoS One. 2022 Sep 1;17(9):e0273975. doi: 10.1371/journal.pone.0273975 (PMC9436156; doi:10.1371/journal.pone.0273975)
Supplement: S1 Data — (ZIP) [file pone.0273975.s001.zip › year_loess2001.txt]

ncols  29
nrows  16
xllcorner  100.5
yllcorner  33.5
cellsize  0.5
NODATA_value  -9999
-9999	-9999	-9999	-9999	-9999	-9999	-9999	-9999	-9999	-9999	-9999	-9999	124.9	130	172.2	214	246.8	267.3	276	-9999	-9999	-9999	279.2	292.7	-9999	-9999	-9999	-9999	-9999
-9999	-9999	-9999	-9999	-9999	-9999	-9999	-9999	-9999	-9999	-9999	109.5	107.3	143.2	181	219.6	255.2	278.7	293.8	310.9	324	335.4	328.8	328.2	-9999	-9999	334.9	348.9	-9999
-9999	-9999	-9999	-9999	-9999	-9999	-9999	-9999	-9999	-9999	-9999	99.4	126.8	160.2	183.6	220.7	256.2	280.4	301.8	328.3	351.9	365.3	369	356.8	387.9	305.7	299.6	399.1	296.3
-9999	-9999	-9999	-9999	-9999	-9999	-9999	-9999	-9999	-9999	-9999	-9999	149.9	197.3	211.1	237.9	271.3	297.8	320	345.5	360.6	378	382.8	371.5	361.9	288.2	301.9	287.6	446.7
-9999	-9999	-9999	-9999	-9999	-9999	-9999	-9999	-9999	-9999	-9999	202.6	178	218.4	247.9	278.4	303.4	333.5	361.4	373.3	378.9	361.8	361.8	331.9	292.3	325.5	351.5	334.2	334.9
-9999	-9999	-9999	-9999	-9999	-9999	-9999	-9999	-9999	-9999	240.9	177.6	209	263.9	294.6	323	354.6	391.4	425.1	429.4	404.6	411.4	409.5	390.5	271.3	322.2	424.3	-9999	-9999
-9999	-9999	-9999	-9999	-9999	-9999	-9999	-9999	-9999	-9999	256.8	212.2	274.7	339.1	357.2	386.8	412.7	454.8	477.9	474.3	429.3	448.6	358.3	368.3	319.4	408.5	345	-9999	-9999
542.5	545.3	554.2	481.3	-9999	-9999	189.3	192.4	188.5	222.5	247.7	272.5	338.5	403.4	431.7	454.9	483.7	521.8	528.8	499.2	411.7	418.2	426.5	403.8	330.3	425	404.6	364.8	-9999
478.4	539.3	607.8	576.9	474.2	-9999	260.1	196	251.4	297.4	272.3	397.4	434.1	474.3	531.3	559.5	573.5	580	561.2	506.9	446	516.5	355	348.8	454	488.1	525.8	400.2	-9999
413.9	507.1	379.9	509	327.3	284.7	284.9	243.5	218.9	316.9	330.7	396.9	525.2	532.2	575	587.5	595.4	573.2	550.2	474.2	511.3	501.2	415.2	467.6	492.1	551.3	514.9	-9999	-9999
321.9	487.4	409.5	495.4	311.8	276.3	287.4	317.5	272.3	329.2	401.2	444.1	525.9	540.2	555	602.8	621.9	590.9	571.6	457.5	476.8	491.2	397.2	462.5	518.8	553.3	522.2	-9999	-9999
-9999	469.3	497	448	420.7	357.2	373.9	346.3	334.3	356.7	410	528.6	509.5	538.2	557	592	622.7	541.4	586.7	520.9	421.3	363.7	404.8	479.5	498.6	534.2	519	-9999	-9999
-9999	-9999	490.1	498	528.6	545.4	425.5	438	399.1	395.8	450.2	586.5	567.2	583	543	550.2	585.7	602.3	422.7	380.4	362.8	367.3	409.4	466.2	482.7	489.2	-9999	-9999	-9999
-9999	-9999	-9999	-9999	-9999	-9999	555.2	557.6	410.4	394.5	496.3	607	654.6	621.8	583.9	522.5	491.2	402.4	368.9	347.1	404.1	406.7	448.2	463.2	473.9	481.7	500.4	-9999	-9999
-9999	-9999	-9999	-9999	-9999	-9999	-9999	-9999	622.6	477.6	577.8	672.7	728	596.5	480.8	449.1	446.1	483.2	632.8	558	541.7	493.5	603.7	522.9	509.3	-9999	-9999	-9999	-9999
-9999	-9999	-9999	-9999	-9999	-9999	-9999	-9999	-9999	-9999	-9999	-9999	-9999	-9999	891.7	869.8	717.7	701.4	655.1	-9999	-9999	-9999	-9999	-9999	-9999	-9999	-9999	-9999	-9999
