# Supplementary material for: Application of L-moment method for regional frequency analysis of meteorological drought across the Loess Plateau, China
Source: PLoS One. 2022 Sep 1;17(9):e0273975. doi: 10.1371/journal.pone.0273975 (PMC9436156; doi:10.1371/journal.pone.0273975)
Supplement: S1 Data — (ZIP) [file pone.0273975.s001.zip › year_loess2002.txt]

ncols  29
nrows  16
xllcorner  100.5
yllcorner  33.5
cellsize  0.5
NODATA_value  -9999
-9999	-9999	-9999	-9999	-9999	-9999	-9999	-9999	-9999	-9999	-9999	-9999	187.9	159.3	170.3	194	223.6	252.7	279.9	-9999	-9999	-9999	304.7	310.6	-9999	-9999	-9999	-9999	-9999
-9999	-9999	-9999	-9999	-9999	-9999	-9999	-9999	-9999	-9999	-9999	173.5	144.7	144.6	157.1	186.7	228.2	277.8	305.9	338.7	359.4	415.4	438.8	416.9	-9999	-9999	386.9	379.4	-9999
-9999	-9999	-9999	-9999	-9999	-9999	-9999	-9999	-9999	-9999	-9999	145.5	142.4	146.7	159.5	198.7	253.3	301.2	333.6	352.8	368.7	392.5	420.8	442.4	462.4	397.2	366.2	443.3	338.5
-9999	-9999	-9999	-9999	-9999	-9999	-9999	-9999	-9999	-9999	-9999	-9999	160.6	183.7	203.9	249.8	314.7	369.8	390.1	386	350.9	362.1	394.7	433.9	457.1	397.4	399.1	387.7	510.8
-9999	-9999	-9999	-9999	-9999	-9999	-9999	-9999	-9999	-9999	-9999	212.5	204	229.7	271.5	336.9	400.2	440.3	438.2	384.7	362.1	338.5	379	401.4	402	457.3	491.9	480.3	479.5
-9999	-9999	-9999	-9999	-9999	-9999	-9999	-9999	-9999	-9999	257.9	243.4	260.8	294.8	345	418	489	507.2	490.1	437.7	386.3	440.9	493.2	517.2	399.3	482.5	618.5	-9999	-9999
-9999	-9999	-9999	-9999	-9999	-9999	-9999	-9999	-9999	-9999	273	272.3	307.1	349.7	399.8	473.8	524.9	533.9	480.9	451.2	416.9	536.4	454.4	518.8	472.3	605.4	539.6	-9999	-9999
493.1	510.5	511.3	467.7	-9999	-9999	245.9	237	219.2	238.4	257.2	283.2	325.6	376.5	431.6	493.1	544.5	564.8	513.4	457.2	390.3	503.7	582.9	577.2	461.2	596.3	564.2	490.9	-9999
452.9	482.7	474.5	455.8	422	-9999	310.7	232.5	275.3	303.1	263.1	345.8	369.1	417.5	483.9	542.1	587.7	597.7	550	480.7	459.9	649.4	444.8	438.8	582.2	613.8	684.2	449.9	-9999
396.8	444	355.9	447.2	356.8	336	337.7	283.6	238.4	333.4	327	365.8	454.9	489.3	539.8	566.1	590.7	573.7	538.1	462.7	551.3	588.2	493.2	562.8	525.2	642.9	534.7	-9999	-9999
306.8	406	377	419.2	333	313.1	336.9	358.3	293.9	339.9	393	419.3	494.1	543	572.7	608.5	617.6	575.9	548.3	454.7	506.5	558.2	457.2	532.5	550.3	549.2	467.2	-9999	-9999
-9999	379	385.1	398.9	420.6	384.8	407.7	365.4	332	338.3	381	477.9	500.8	563.5	598.7	619.9	621.1	522.9	561.9	521.2	468.4	436.8	470.5	586.6	593.4	655.7	460.7	-9999	-9999
-9999	-9999	377.1	396.6	422.2	448.2	412.8	406.7	356.5	344.3	392.1	504.7	527.2	578.8	571.8	577.4	586.2	583.6	444	435.4	438.4	441.4	473.8	564.5	619.4	456.9	-9999	-9999	-9999
-9999	-9999	-9999	-9999	-9999	-9999	457.9	456.3	357.7	335.2	410.6	498.2	556.9	569.2	572	533	499.7	433.2	435.2	443.9	477.6	479.6	519.1	524.5	514	542.7	526.4	-9999	-9999
-9999	-9999	-9999	-9999	-9999	-9999	-9999	-9999	499	405.3	458.6	525	584.9	533.9	485.9	478.6	479.5	514.3	620.7	577.5	583	577.9	682.8	635.4	600.2	-9999	-9999	-9999	-9999
-9999	-9999	-9999	-9999	-9999	-9999	-9999	-9999	-9999	-9999	-9999	-9999	-9999	-9999	797.1	810.5	729.6	693.1	643.9	-9999	-9999	-9999	-9999	-9999	-9999	-9999	-9999	-9999	-9999
