# Supplementary material for: Application of L-moment method for regional frequency analysis of meteorological drought across the Loess Plateau, China
Source: PLoS One. 2022 Sep 1;17(9):e0273975. doi: 10.1371/journal.pone.0273975 (PMC9436156; doi:10.1371/journal.pone.0273975)
Supplement: S1 Data — (ZIP) [file pone.0273975.s001.zip › year_loess2003.txt]

ncols  29
nrows  16
xllcorner  100.5
yllcorner  33.5
cellsize  0.5
NODATA_value  -9999
-9999	-9999	-9999	-9999	-9999	-9999	-9999	-9999	-9999	-9999	-9999	-9999	262.6	173.5	195	245.7	313.2	374.7	412.9	-9999	-9999	-9999	544.4	551.7	-9999	-9999	-9999	-9999	-9999
-9999	-9999	-9999	-9999	-9999	-9999	-9999	-9999	-9999	-9999	-9999	223	143.8	159.6	192.9	249.4	331.3	408.6	456.3	515.1	556.8	612.9	610.7	574	-9999	-9999	489.3	499	-9999
-9999	-9999	-9999	-9999	-9999	-9999	-9999	-9999	-9999	-9999	-9999	137	147.4	180.7	204.8	266.9	338.8	404.7	468.7	532.5	579.2	587.2	567.3	543.2	560.1	455.5	441.1	556.4	456.2
-9999	-9999	-9999	-9999	-9999	-9999	-9999	-9999	-9999	-9999	-9999	-9999	159.1	224.8	246.4	291.6	355.4	416.5	467.8	521	555.2	555.2	529.3	515.4	505.1	441.4	450.8	458	623.6
-9999	-9999	-9999	-9999	-9999	-9999	-9999	-9999	-9999	-9999	-9999	247.4	179.5	223.1	270.9	326.1	366.1	409.3	454.6	497.9	551	554.4	521.1	485.9	456.2	471.7	501.1	506.9	502.4
-9999	-9999	-9999	-9999	-9999	-9999	-9999	-9999	-9999	-9999	314.6	195.9	200.9	244.2	284.7	333.1	374.5	404.3	448	494.5	540.6	573.9	562.4	535	444.2	476.8	567.4	-9999	-9999
-9999	-9999	-9999	-9999	-9999	-9999	-9999	-9999	-9999	-9999	291.1	211.7	237.5	277.1	298	343.4	371.2	402.8	431.6	491.9	532.9	600.5	515.1	512.2	468.6	542.1	554.5	-9999	-9999
652.1	691.3	720	639.1	-9999	-9999	232.4	235.1	221.4	242.9	242.8	233.4	260.3	305.3	339.1	375.3	407.5	449.9	481.2	524.1	525.4	590.5	599.3	559.4	486.7	566.1	589.5	615.9	-9999
512.9	609	703.7	712.9	632.9	-9999	331.2	229.7	290.5	324.5	252.7	339.7	340.9	381.6	454.6	501.1	524.4	547.5	575.2	603.4	630.1	745.5	571.3	554.8	641.1	651	687.2	655.3	-9999
391.6	527.1	477.3	645.4	469	398.7	386.8	306.3	258.1	374.3	342.1	375.2	499.3	505.9	577.1	614	632.3	635.2	663.3	666.4	776.9	801.4	724.7	780.1	778.1	796.1	744.2	-9999	-9999
298.3	493.4	509.2	605.9	454	386.4	398.2	445.4	362	434.8	503	509.5	584.3	616	675.8	752.2	778.7	768.8	784.9	738.3	798.5	849.6	786.3	885.6	896.8	867.3	792	-9999	-9999
-9999	494.6	556.7	570.8	595	515.8	547.5	504.7	492.7	520.8	573.9	697.8	665.7	722.4	800.3	867	894.7	852.5	893.5	865	803.6	772.9	847.9	961.9	939.4	968.7	815.5	-9999	-9999
-9999	-9999	574	614.9	676.8	737.1	614.3	658.6	613.4	615.3	685	821.2	820.8	869.1	879.7	907.3	934.7	958.8	888.6	851.9	823	834.6	909.5	1001	1004.2	832.5	-9999	-9999	-9999
-9999	-9999	-9999	-9999	-9999	-9999	755	794.6	626.4	636.5	762.5	872.6	943.6	956	952.7	899.8	879.2	869.9	892.6	886.2	895.9	907.8	983.2	1044.7	984.9	915.8	881.9	-9999	-9999
-9999	-9999	-9999	-9999	-9999	-9999	-9999	-9999	831.8	673.8	791.7	904.4	998.3	925.5	849.4	846.6	865.5	917.9	992.1	974.1	965.2	959	1078.7	1084.3	1049.4	-9999	-9999	-9999	-9999
-9999	-9999	-9999	-9999	-9999	-9999	-9999	-9999	-9999	-9999	-9999	-9999	-9999	-9999	1266.7	1262.5	1111.5	1055.7	1005.4	-9999	-9999	-9999	-9999	-9999	-9999	-9999	-9999	-9999	-9999
