# Supplementary material for: Application of L-moment method for regional frequency analysis of meteorological drought across the Loess Plateau, China
Source: PLoS One. 2022 Sep 1;17(9):e0273975. doi: 10.1371/journal.pone.0273975 (PMC9436156; doi:10.1371/journal.pone.0273975)
Supplement: S1 Data — (ZIP) [file pone.0273975.s001.zip › year_loess2004.txt]

ncols  29
nrows  16
xllcorner  100.5
yllcorner  33.5
cellsize  0.5
NODATA_value  -9999
-9999	-9999	-9999	-9999	-9999	-9999	-9999	-9999	-9999	-9999	-9999	-9999	236.5	188.5	206.5	234.1	273.2	309.6	317	-9999	-9999	-9999	390.9	419.5	-9999	-9999	-9999	-9999	-9999
-9999	-9999	-9999	-9999	-9999	-9999	-9999	-9999	-9999	-9999	-9999	191	149.7	172.4	196.9	231.7	286	345.2	359.7	371.3	394.2	421.8	449.6	460.3	-9999	-9999	479.7	488.9	-9999
-9999	-9999	-9999	-9999	-9999	-9999	-9999	-9999	-9999	-9999	-9999	123.8	145.3	178.8	198.7	242.3	294	343.1	381.5	405.6	424.4	448	469.5	478	532.7	466.6	476	573.9	471.6
-9999	-9999	-9999	-9999	-9999	-9999	-9999	-9999	-9999	-9999	-9999	-9999	158.2	218.1	231.3	262.3	312.1	366.7	407.7	437.3	438.9	452.7	467.1	484.6	503.8	457.6	487.6	494.1	648.6
-9999	-9999	-9999	-9999	-9999	-9999	-9999	-9999	-9999	-9999	-9999	212.2	185.3	227.8	256.9	295.3	334.1	375.7	409.2	420.4	435	422.6	441.1	441.5	439.4	490	529.3	527.7	546.4
-9999	-9999	-9999	-9999	-9999	-9999	-9999	-9999	-9999	-9999	212.8	158.6	195.6	248.2	278.5	311.6	349.3	373.4	400.3	421.1	425.5	468.8	490.6	491.6	424.5	475.7	572.2	-9999	-9999
-9999	-9999	-9999	-9999	-9999	-9999	-9999	-9999	-9999	-9999	183.1	154	205.6	258.8	282.5	309.4	328.1	346.6	358.4	394.9	415.2	495.9	422.3	444.5	432.9	501.7	507.3	-9999	-9999
595.5	564.9	557.7	490.3	-9999	-9999	146.2	130.4	119.1	138.5	150.8	163.3	202	246.2	276.3	296.1	312	337.3	353	375	362.8	442.2	464	444.9	427.3	471.4	497.3	565.2	-9999
530.9	560.1	618.3	578.4	478.2	-9999	212.1	130.2	167.1	196.7	167.7	234.4	238.3	262.1	307.4	333.9	346.5	364.7	380.6	382.1	380.1	494.2	365.3	389.8	451.1	469.9	508.3	548.8	-9999
454.1	531.7	413.2	521	362	290.9	260.4	192	159.8	246.1	238	267.8	340.5	325.1	361.1	375.5	383.4	395.5	413.8	382.3	437.2	450.1	392.8	448	471.6	496.7	492.6	-9999	-9999
364.6	529	461.8	525.2	373.5	300.8	284.9	305.8	253.7	311.7	368.4	374.4	407.5	396.3	413.9	446.4	459	463.8	478.4	404	434.9	470	419.8	495.2	538.4	549.8	541.6	-9999	-9999
-9999	537.9	562.3	509.6	487.2	412.7	403.8	364.2	360.3	385.7	414.8	503.5	427.1	455.2	481.7	505.3	514.2	474.1	531.5	504.5	445.5	426.2	504.5	601.3	630.3	630.5	632.4	-9999	-9999
-9999	-9999	577.9	557.1	548.8	533.1	452.8	457.5	436.2	428.3	433.9	547.2	489.9	525.9	513.4	507.8	513.2	535.3	448.1	440.5	454.6	494	570.5	671.1	711.9	643.7	-9999	-9999	-9999
-9999	-9999	-9999	-9999	-9999	-9999	506.2	520.5	442.4	385.5	444.8	527.8	571.5	567.8	557.6	503.5	473.1	456.2	456	459.4	538.8	575	646.3	637.1	621.4	688.7	735.9	-9999	-9999
-9999	-9999	-9999	-9999	-9999	-9999	-9999	-9999	579.9	451.1	512.5	582.8	640.5	565.7	528.2	529.6	524.3	545.2	697.6	657.5	690.7	680.8	872.9	764.3	698.3	-9999	-9999	-9999	-9999
-9999	-9999	-9999	-9999	-9999	-9999	-9999	-9999	-9999	-9999	-9999	-9999	-9999	-9999	864.7	869.1	744.9	737.3	717.4	-9999	-9999	-9999	-9999	-9999	-9999	-9999	-9999	-9999	-9999
