# Supplementary material for: Application of L-moment method for regional frequency analysis of meteorological drought across the Loess Plateau, China
Source: PLoS One. 2022 Sep 1;17(9):e0273975. doi: 10.1371/journal.pone.0273975 (PMC9436156; doi:10.1371/journal.pone.0273975)
Supplement: S1 Data — (ZIP) [file pone.0273975.s001.zip › year_loess2005.txt]

ncols  29
nrows  16
xllcorner  100.5
yllcorner  33.5
cellsize  0.5
NODATA_value  -9999
-9999	-9999	-9999	-9999	-9999	-9999	-9999	-9999	-9999	-9999	-9999	-9999	147.3	86.5	77.8	83.8	105.6	143.9	166	-9999	-9999	-9999	268.4	280.5	-9999	-9999	-9999	-9999	-9999
-9999	-9999	-9999	-9999	-9999	-9999	-9999	-9999	-9999	-9999	-9999	144.8	93	80	75.6	88.2	127.4	197.6	188	202.4	242	242.9	278.8	316.1	-9999	-9999	390.9	415.5	-9999
-9999	-9999	-9999	-9999	-9999	-9999	-9999	-9999	-9999	-9999	-9999	113.3	93.6	82	75	103.9	152.7	185.9	205.7	224.4	248.4	289.2	340.2	364.1	411.2	368.7	384.5	467.8	359.5
-9999	-9999	-9999	-9999	-9999	-9999	-9999	-9999	-9999	-9999	-9999	-9999	95.2	98.6	93.8	120.7	178	225.2	250.2	280.7	295.8	340.1	382.7	410.5	423.7	371.8	390.2	371.6	505.9
-9999	-9999	-9999	-9999	-9999	-9999	-9999	-9999	-9999	-9999	-9999	133.3	97.4	100.2	110.6	140.9	178.5	219.7	257.3	285.6	329.5	348.3	393	402.8	385.2	421.7	444.9	425.1	426.3
-9999	-9999	-9999	-9999	-9999	-9999	-9999	-9999	-9999	-9999	133.1	91.4	96.8	116.7	133.3	155.6	184.4	216	261.5	304.6	334.1	396.4	437.3	449	359.5	423.2	520.3	-9999	-9999
-9999	-9999	-9999	-9999	-9999	-9999	-9999	-9999	-9999	-9999	107.6	82.9	107.4	142.7	163.5	189.3	207.6	233.6	258.9	301.4	322.7	402	367.2	406.1	384	483.5	460	-9999	-9999
591.7	572.4	567.6	477.7	-9999	-9999	98.4	86.5	75.1	81.9	81.9	89.4	120.8	164.8	203.8	240.6	275	305.5	317.6	328	317.8	360	408.5	414.1	369.3	475.4	510.7	454.6	-9999
538.5	570.4	631.8	602.7	497.1	-9999	172.5	85.1	120.8	142.5	98.1	165.3	177.8	216.8	278.2	333.4	380.9	414.4	422.5	408.6	399.1	476.9	392	393.5	455.8	504.4	591.6	471.2	-9999
476.7	553.3	422.8	569.3	353.9	280.4	254.7	162	117.7	214.7	189.6	220.1	301.8	310.6	359.7	405.7	461.7	502	519.3	478.6	527	533	491.6	517.7	502.7	562.6	567.9	-9999	-9999
390.1	560.5	492.3	583.5	386.5	303.6	299.4	334.6	242.9	308.4	360.3	352.8	396.9	410.4	428	472.1	525.5	562.7	597.2	517.9	554.4	587.3	511.8	584.4	579.1	586.6	601.2	-9999	-9999
-9999	568.2	590.5	557.8	572.3	481.3	489.2	422.9	403.8	422	448.8	531.7	490.9	503.2	497.5	514.6	557.7	541.3	653.8	633.1	521.6	444.5	520.5	638.9	632.7	678.7	667.2	-9999	-9999
-9999	-9999	597.2	598.1	629.5	663.8	560.2	572.4	523.2	510.7	548.7	648	626.5	603.4	537	531.7	574.2	637.6	497.3	479.4	456.1	451.9	514.3	629	673.4	668.1	-9999	-9999	-9999
-9999	-9999	-9999	-9999	-9999	-9999	667.7	668.8	529.4	498.8	620.9	711.4	729.4	676.5	621.3	577.3	558.4	471.4	468.7	458.3	518.7	515	582.4	590.2	603.5	681.1	696.7	-9999	-9999
-9999	-9999	-9999	-9999	-9999	-9999	-9999	-9999	721.5	589.4	695.2	773.3	799.3	692.9	605.7	583	573.2	617.4	981.3	741.7	736.8	670.6	995.1	751.2	668.1	-9999	-9999	-9999	-9999
-9999	-9999	-9999	-9999	-9999	-9999	-9999	-9999	-9999	-9999	-9999	-9999	-9999	-9999	1110	1180.1	1059	1027.9	902.9	-9999	-9999	-9999	-9999	-9999	-9999	-9999	-9999	-9999	-9999
