# Supplementary material for: Application of L-moment method for regional frequency analysis of meteorological drought across the Loess Plateau, China
Source: PLoS One. 2022 Sep 1;17(9):e0273975. doi: 10.1371/journal.pone.0273975 (PMC9436156; doi:10.1371/journal.pone.0273975)
Supplement: S1 Data — (ZIP) [file pone.0273975.s001.zip › year_loess2006.txt]

ncols  29
nrows  16
xllcorner  100.5
yllcorner  33.5
cellsize  0.5
NODATA_value  -9999
-9999	-9999	-9999	-9999	-9999	-9999	-9999	-9999	-9999	-9999	-9999	-9999	131.7	136.5	148.6	164.3	199.6	249.8	281.9	-9999	-9999	-9999	240.6	248	-9999	-9999	-9999	-9999	-9999
-9999	-9999	-9999	-9999	-9999	-9999	-9999	-9999	-9999	-9999	-9999	127.1	131.7	152.8	166.1	182.3	221.8	274	304.2	318.5	314.1	318.4	320.2	315.2	-9999	-9999	313.1	332.4	-9999
-9999	-9999	-9999	-9999	-9999	-9999	-9999	-9999	-9999	-9999	-9999	119.7	145.5	170.5	184.8	209.9	248	282.1	306.5	321.1	333.8	352.1	368.7	371.3	385.5	329	315.7	407.1	338.5
-9999	-9999	-9999	-9999	-9999	-9999	-9999	-9999	-9999	-9999	-9999	-9999	165.6	195.5	211.4	236.3	270.7	296	307.2	314.4	322.2	346.7	366	389.3	410.9	355.3	365.4	355.4	500
-9999	-9999	-9999	-9999	-9999	-9999	-9999	-9999	-9999	-9999	-9999	166.7	192.6	217.5	234.1	255.6	279.1	295.5	298.5	290.1	298.3	306.4	329.7	359.5	375.2	429.1	465.2	446.5	427.9
-9999	-9999	-9999	-9999	-9999	-9999	-9999	-9999	-9999	-9999	158.2	169.2	204.1	227.3	239.7	254.9	277.1	296.9	310.7	311.7	310	321.5	346.6	386.2	352.7	442.4	566.3	-9999	-9999
-9999	-9999	-9999	-9999	-9999	-9999	-9999	-9999	-9999	-9999	166.8	176.7	206.6	226.4	232	240.7	261.8	305.2	353.8	380.8	380.4	382.5	364.5	391.1	388.8	515.4	523.3	-9999	-9999
603.6	617.3	612.6	517	-9999	-9999	133.8	120.7	115.1	139.5	161.7	179.3	202.9	223.9	231.7	240.3	267.4	337.7	424.6	471.8	433.2	440.9	436.8	436.9	385.4	520.8	598.2	542.2	-9999
546.4	599.6	625.3	583.2	481.8	-9999	206.1	117.2	159.8	189	168.2	225.6	229.3	243.6	272.4	303.6	351.1	422.7	496.6	520.7	473.1	482.5	404.9	394.4	484.2	549.9	646.9	550	-9999
469.6	547.3	387.8	523.1	329.9	280.5	263.6	183.5	146.5	232.4	225.8	252	315.2	301.3	339.3	397.3	480.7	532.9	559.2	529.3	519.2	510.9	463.9	508.7	503.2	604.2	581.1	-9999	-9999
365.2	508.4	426.1	505.9	323.8	267.9	278.2	313.5	236.9	287.1	334.1	346.7	383.7	378.3	408.9	501.8	589.3	622.1	625.9	553.5	572.2	592.2	519.9	572.9	582.9	593.3	538.2	-9999	-9999
-9999	482.9	505.7	471.2	467.7	392.9	416.2	369.2	343.5	353.6	388	470	443.5	462.3	504	584.4	658.3	633.5	682.4	645	597	551	608.2	690	663.9	703	559.2	-9999	-9999
-9999	-9999	504.2	514.5	541.8	570.7	480.4	492.3	429.7	411.8	452.4	546.7	544.3	564.2	550.6	615.6	683.9	712.2	543.6	508.8	509.7	524.1	588.9	685	701.5	583.2	-9999	-9999	-9999
-9999	-9999	-9999	-9999	-9999	-9999	609.5	601	455.3	429.3	529.1	616.4	674.6	668.4	659.7	643	629.5	489.5	460.4	450.2	529.2	517.5	585.8	588	600.5	659.5	655	-9999	-9999
-9999	-9999	-9999	-9999	-9999	-9999	-9999	-9999	631.8	530.9	627.7	730.5	800.6	734.8	596.6	540.1	521.5	580.9	756.2	719.9	699.4	619.1	776.8	674.8	659.3	-9999	-9999	-9999	-9999
-9999	-9999	-9999	-9999	-9999	-9999	-9999	-9999	-9999	-9999	-9999	-9999	-9999	-9999	934.3	902.1	803.8	785.6	770.3	-9999	-9999	-9999	-9999	-9999	-9999	-9999	-9999	-9999	-9999
