# Supplementary material for: Application of L-moment method for regional frequency analysis of meteorological drought across the Loess Plateau, China
Source: PLoS One. 2022 Sep 1;17(9):e0273975. doi: 10.1371/journal.pone.0273975 (PMC9436156; doi:10.1371/journal.pone.0273975)
Supplement: S1 Data — (ZIP) [file pone.0273975.s001.zip › year_loess2007.txt]

ncols  29
nrows  16
xllcorner  100.5
yllcorner  33.5
cellsize  0.5
NODATA_value  -9999
-9999	-9999	-9999	-9999	-9999	-9999	-9999	-9999	-9999	-9999	-9999	-9999	199.6	153.5	167.1	184	205.8	244.3	266.6	-9999	-9999	-9999	283.2	292.2	-9999	-9999	-9999	-9999	-9999
-9999	-9999	-9999	-9999	-9999	-9999	-9999	-9999	-9999	-9999	-9999	190.9	163	190.1	212.1	227.7	250.3	298.6	280.1	294.5	320	293.6	275.8	284.3	-9999	-9999	332.4	360.6	-9999
-9999	-9999	-9999	-9999	-9999	-9999	-9999	-9999	-9999	-9999	-9999	161.9	197	244	266.8	293.2	303.3	298.4	304.7	327	349.2	355.9	348.9	342.2	408.9	344.3	366.6	461.9	382.8
-9999	-9999	-9999	-9999	-9999	-9999	-9999	-9999	-9999	-9999	-9999	-9999	210.1	280.1	308.4	333.1	354.5	363.6	372.6	407.9	435.4	460.7	461.1	453.5	448.6	416.7	439.1	445.4	536.5
-9999	-9999	-9999	-9999	-9999	-9999	-9999	-9999	-9999	-9999	-9999	240.2	215.9	266.4	312.8	358.5	385.2	402.3	428	470.1	531.1	547.3	564.9	530.6	492.1	508.6	523.9	523.7	524.8
-9999	-9999	-9999	-9999	-9999	-9999	-9999	-9999	-9999	-9999	272.3	203	222.9	274.7	322.5	373.2	412.4	429	466.1	530.7	589.9	674.1	694.4	655.7	527.9	550.7	590.7	-9999	-9999
-9999	-9999	-9999	-9999	-9999	-9999	-9999	-9999	-9999	-9999	275.8	216.8	252	306	343	394.4	422.1	441.1	466.4	541.9	599.8	721.3	639.6	641.4	558.1	594.1	558.2	-9999	-9999
652.5	622	614.1	539.7	-9999	-9999	242.2	244.7	240.6	263.7	259.9	247.8	278.9	331.3	375.6	419.9	454.6	488.3	512	551.4	546.7	647.9	693.9	651.9	535.1	570.4	531.8	485.8	-9999
579.2	623.4	685.1	636.6	535.2	-9999	334.8	253.8	311.2	341.6	279.8	350.3	345.7	373.9	445.8	503.1	541.6	567.7	577.9	575.8	578.7	741.3	535.7	535.9	614.6	584.6	582.6	468	-9999
501.2	613.3	509	624	466.3	415.5	407.6	337.5	285.1	370.5	337.1	344.3	421.8	412.6	484.2	549.7	599.7	611.1	605.6	555.1	634.9	664.4	565.5	640.4	594.8	617.4	520.9	-9999	-9999
396.2	624.5	577.6	648.6	503.2	461	463.3	467.7	366.1	386.8	401.3	384.4	412.4	423.5	495	596.7	651.7	646.3	621.6	525.8	551.6	613.3	525.4	609	579	532.5	478.8	-9999	-9999
-9999	636.5	677	630.1	633.4	602.5	602.9	510.8	442.8	416.5	414.8	456.4	414.1	451.1	532.6	621.1	667.6	623.9	621.1	564.9	493.6	483.9	540.1	604.2	521.2	543.7	445.3	-9999	-9999
-9999	-9999	675.1	651.6	642.1	636.7	600.3	563.3	487.9	459.3	474.6	518.7	490.9	519.4	569	635.4	670.9	660.5	543.6	492	486.4	516.9	544.6	540.9	484.4	399	-9999	-9999	-9999
-9999	-9999	-9999	-9999	-9999	-9999	577.5	560.1	476.7	486.5	556.5	591	597.7	600.2	641.9	679.6	680.9	609.4	545.4	506.5	543.2	569	580.4	498.6	448.5	473.1	522.5	-9999	-9999
-9999	-9999	-9999	-9999	-9999	-9999	-9999	-9999	560.1	554.2	646.4	697.4	714.4	679.7	690	710.5	691.1	653.4	757.1	626.3	652.2	650.4	777.5	616	565.2	-9999	-9999	-9999	-9999
-9999	-9999	-9999	-9999	-9999	-9999	-9999	-9999	-9999	-9999	-9999	-9999	-9999	-9999	952.7	986.3	896.5	818.6	703.6	-9999	-9999	-9999	-9999	-9999	-9999	-9999	-9999	-9999	-9999
