# Supplementary material for: Application of L-moment method for regional frequency analysis of meteorological drought across the Loess Plateau, China
Source: PLoS One. 2022 Sep 1;17(9):e0273975. doi: 10.1371/journal.pone.0273975 (PMC9436156; doi:10.1371/journal.pone.0273975)
Supplement: S1 Data — (ZIP) [file pone.0273975.s001.zip › year_loess2008.txt]

ncols  29
nrows  16
xllcorner  100.5
yllcorner  33.5
cellsize  0.5
NODATA_value  -9999
-9999	-9999	-9999	-9999	-9999	-9999	-9999	-9999	-9999	-9999	-9999	-9999	315.1	218.1	252.7	296.7	317.4	326.4	320.8	-9999	-9999	-9999	427.7	426.2	-9999	-9999	-9999	-9999	-9999
-9999	-9999	-9999	-9999	-9999	-9999	-9999	-9999	-9999	-9999	-9999	260.6	180.5	202.3	238.9	280.7	318.9	356.7	350.4	372.2	414.6	456.5	472.7	452.6	-9999	-9999	401.1	428	-9999
-9999	-9999	-9999	-9999	-9999	-9999	-9999	-9999	-9999	-9999	-9999	170.8	191.2	224.7	235.1	276.5	315.5	339.5	363.6	398.7	439.7	476.6	489.5	471.6	498.7	401.3	393.9	504	436
-9999	-9999	-9999	-9999	-9999	-9999	-9999	-9999	-9999	-9999	-9999	-9999	200.1	257.9	258.3	284	327.6	364.4	391.2	431.6	460.2	497.1	508	501.7	494.7	439.8	451.5	457.3	599
-9999	-9999	-9999	-9999	-9999	-9999	-9999	-9999	-9999	-9999	-9999	278	214.5	244.8	269.8	308.9	342.6	379.1	413.4	435.7	481.2	495	519.7	498.4	479.4	525.7	554.5	555.1	578.5
-9999	-9999	-9999	-9999	-9999	-9999	-9999	-9999	-9999	-9999	294.7	209.3	219.9	256.8	283	320.1	362.8	396	436.9	463.8	481.5	564.3	596.8	584.8	487.4	555.9	631.7	-9999	-9999
-9999	-9999	-9999	-9999	-9999	-9999	-9999	-9999	-9999	-9999	246.2	199.9	234.1	277.2	294.6	330.9	356.2	389.1	406.4	440.9	455	582.1	513.5	538	484.3	562.1	568.7	-9999	-9999
624.5	565.6	530.7	439	-9999	-9999	162.9	160.2	151.3	170.5	183.5	195.1	230.6	274.4	302.9	328.7	356.5	394.7	406	410.7	381.4	482.2	533.1	496.4	398.1	468.1	504.1	544	-9999
532.5	548.1	616.7	571.5	460.5	-9999	227.1	157.1	187.9	208.8	173.8	248.8	260.6	288.3	341	375.8	399.7	425.7	434.7	421	417.1	568.5	364.6	346.6	400.9	416.7	494.2	494.6	-9999
453.7	529	409	541.5	382.9	315.4	290.7	221.5	174.5	238.9	223.3	249.9	327	325.6	371.8	400.7	426.9	440.5	457.8	421.7	509.1	509.2	381.6	399.6	364.5	436.2	455.8	-9999	-9999
376.6	552.8	498.2	576.7	451.8	375.9	349.6	346	263.7	290.2	320.8	318	351.8	357.4	396.7	460.3	498.7	504.5	521.3	441.3	486.3	508.5	382.4	415.5	418.7	446.9	505.3	-9999	-9999
-9999	579.2	599.1	566.5	579.6	536.1	508.1	426	377.1	363.1	370.9	427.5	374	397.7	453.5	515.1	553.3	515.7	568.9	535.7	444.9	391	448	519.1	507.6	564.2	551.6	-9999	-9999
-9999	-9999	599.5	570.8	569.9	589.8	582.1	547.2	472.1	432.3	436.7	503.4	460.9	481.7	502	542.3	572.6	587	469.3	419.1	394.7	428.1	500.5	563	575.6	514	-9999	-9999	-9999
-9999	-9999	-9999	-9999	-9999	-9999	629	602.1	494.6	444.6	493.8	540	558.8	556.4	569.4	554	539.6	487.9	469.4	436.1	465	493.1	554.2	536.4	507.2	542.5	566.7	-9999	-9999
-9999	-9999	-9999	-9999	-9999	-9999	-9999	-9999	600.1	519.9	566.7	608.4	638.3	597.3	537.2	515.8	524.6	556	654	593.1	600.6	588.9	729.8	617.1	557.3	-9999	-9999	-9999	-9999
-9999	-9999	-9999	-9999	-9999	-9999	-9999	-9999	-9999	-9999	-9999	-9999	-9999	-9999	821.8	822.9	740.9	704.4	666.9	-9999	-9999	-9999	-9999	-9999	-9999	-9999	-9999	-9999	-9999
