# Supplementary material for: Application of L-moment method for regional frequency analysis of meteorological drought across the Loess Plateau, China
Source: PLoS One. 2022 Sep 1;17(9):e0273975. doi: 10.1371/journal.pone.0273975 (PMC9436156; doi:10.1371/journal.pone.0273975)
Supplement: S1 Data — (ZIP) [file pone.0273975.s001.zip › year_loess2009.txt]

ncols  29
nrows  16
xllcorner  100.5
yllcorner  33.5
cellsize  0.5
NODATA_value  -9999
-9999	-9999	-9999	-9999	-9999	-9999	-9999	-9999	-9999	-9999	-9999	-9999	120	78.7	91.3	116.8	144.1	172	189.9	-9999	-9999	-9999	270.2	280.1	-9999	-9999	-9999	-9999	-9999
-9999	-9999	-9999	-9999	-9999	-9999	-9999	-9999	-9999	-9999	-9999	122.1	90.7	95.6	109.8	136.2	172.5	221.8	232	246.1	265.1	269.9	281.2	287.1	-9999	-9999	271.1	305.6	-9999
-9999	-9999	-9999	-9999	-9999	-9999	-9999	-9999	-9999	-9999	-9999	109.5	117	128.8	136.7	164.6	203.9	238.6	265.4	281.4	289.2	298.6	313.6	319.2	356.4	281.7	282.8	381.8	333
-9999	-9999	-9999	-9999	-9999	-9999	-9999	-9999	-9999	-9999	-9999	-9999	143.8	166.3	172.8	195.2	236.7	277.7	304.8	321.4	318.2	323.8	336.9	355.4	362.9	315.8	328.2	351	492.3
-9999	-9999	-9999	-9999	-9999	-9999	-9999	-9999	-9999	-9999	-9999	170.5	171.2	190	204.2	229.2	261.7	296.8	326.2	344.9	360.2	359.7	368.7	374.6	368.2	386.6	417.4	429.3	444.6
-9999	-9999	-9999	-9999	-9999	-9999	-9999	-9999	-9999	-9999	177	168.2	192.7	218.8	235.5	257.8	289.3	320.4	360.9	404.6	435.6	461	480.6	486.7	443.4	460.4	541.5	-9999	-9999
-9999	-9999	-9999	-9999	-9999	-9999	-9999	-9999	-9999	-9999	186.6	184.8	220	253.3	268.2	290.3	315.3	355.3	411.4	485.5	540.9	582.8	540	541.3	533.3	579.8	578.2	-9999	-9999
666.6	601	557.7	452.2	-9999	-9999	133	133.9	138.6	162.1	178.9	199.2	240.5	283.1	308.8	331.3	360.7	415.2	488.1	569.4	600.8	648.3	635.2	602.2	573.5	605.2	607	594.8	-9999
592.8	611.4	648.4	574.8	439.4	-9999	177.1	132.7	165.4	193.1	175.7	249	279.6	321.4	373.1	410.9	444.7	490.4	548.1	599.9	617.9	693.8	567.8	538.3	567.7	572.2	617.8	563.7	-9999
509.2	594.1	470.6	546.8	347.8	243.9	213.7	173.8	153.9	220.4	212.4	250	347.6	363.9	423.3	468.4	507.4	528	557	559.8	616.1	625.4	531.2	532.4	482.1	550.1	509.9	-9999	-9999
393.2	587	518.8	539.9	368.1	275	250	261.4	220.1	257.6	297.2	305.8	363.6	386.2	440	508.2	545.2	546.1	562.8	520.5	560.9	583.7	462.6	474.3	462.3	469	480.4	-9999	-9999
-9999	579.9	571.5	497.7	453.8	376	357.8	316.3	302.5	309	324.8	414.5	371.3	412.9	468.1	524.6	564.5	529.3	597.3	584.5	508.4	436.2	447.5	523.4	504.9	579.1	510.1	-9999	-9999
-9999	-9999	557.9	506	479.1	464.6	409.4	408.5	376.1	355.6	369.3	485.1	456.7	492.8	508	536.2	581.3	630.3	536	515	482.3	464	478.8	544.6	578.4	507.2	-9999	-9999	-9999
-9999	-9999	-9999	-9999	-9999	-9999	484.2	493.3	396.1	350.7	432.9	529.3	580.1	589.8	599.5	585.5	583.6	576.2	600.5	588.9	593.7	575.1	593.7	571.1	555.8	590	609.2	-9999	-9999
-9999	-9999	-9999	-9999	-9999	-9999	-9999	-9999	596.1	483.7	578.6	666.2	713.8	682.2	660.9	643	648.7	696.9	931.4	803.2	790.6	748.2	907.1	751.5	680.3	-9999	-9999	-9999	-9999
-9999	-9999	-9999	-9999	-9999	-9999	-9999	-9999	-9999	-9999	-9999	-9999	-9999	-9999	997.6	1048.3	949.6	941.7	882.6	-9999	-9999	-9999	-9999	-9999	-9999	-9999	-9999	-9999	-9999
