# Supplementary material for: Application of L-moment method for regional frequency analysis of meteorological drought across the Loess Plateau, China
Source: PLoS One. 2022 Sep 1;17(9):e0273975. doi: 10.1371/journal.pone.0273975 (PMC9436156; doi:10.1371/journal.pone.0273975)
Supplement: S1 Data — (ZIP) [file pone.0273975.s001.zip › year_loess2010.txt]

ncols  29
nrows  16
xllcorner  100.5
yllcorner  33.5
cellsize  0.5
NODATA_value  -9999
-9999	-9999	-9999	-9999	-9999	-9999	-9999	-9999	-9999	-9999	-9999	-9999	236.5	155.9	157.6	173.5	200.6	241.4	265.5	-9999	-9999	-9999	348.2	367.9	-9999	-9999	-9999	-9999	-9999
-9999	-9999	-9999	-9999	-9999	-9999	-9999	-9999	-9999	-9999	-9999	189.9	129.2	138	149.5	171.7	215.2	280.8	293.8	321.9	353	394.6	420.3	417.7	-9999	-9999	451.9	479.1	-9999
-9999	-9999	-9999	-9999	-9999	-9999	-9999	-9999	-9999	-9999	-9999	111.9	128.4	154.9	163.1	198.6	241.1	274.8	307.9	343.9	383.7	421.3	444.1	442.9	457.6	429.1	430.3	490.2	455.9
-9999	-9999	-9999	-9999	-9999	-9999	-9999	-9999	-9999	-9999	-9999	-9999	145.4	198.5	210.7	237.3	278.8	313.6	339.6	374.2	399.1	430.7	452.2	460.2	460.9	434.7	434.4	425.5	534.4
-9999	-9999	-9999	-9999	-9999	-9999	-9999	-9999	-9999	-9999	-9999	188.7	179	218.8	248.4	279.5	303.5	329.9	359.8	384.5	425.9	438.2	466.1	459.5	444	475.6	488.6	470.3	465.5
-9999	-9999	-9999	-9999	-9999	-9999	-9999	-9999	-9999	-9999	201.3	168.2	202.8	244.3	270.4	294.6	320.3	343.1	381.9	423.8	455.4	531	556.9	537.2	417.2	479.1	552.6	-9999	-9999
-9999	-9999	-9999	-9999	-9999	-9999	-9999	-9999	-9999	-9999	202.5	188.2	227.5	262.3	280.9	305.2	325.1	350.1	373.5	428.8	462.9	582.3	490.4	497.6	418	511.5	446.2	-9999	-9999
593.4	557.5	551.4	468.5	-9999	-9999	125.7	119.2	123.8	161.9	189.1	211.2	244	274.4	297.9	320.4	349.1	385.5	403.6	421.8	396.7	497.7	542.2	494.3	370	464.8	454.3	431.9	-9999
523.5	554.5	622.5	568.1	446.1	-9999	177.1	111.7	171.5	221.4	204.1	277.8	291.3	311	344.7	378.8	413.8	444.5	447.5	421.3	401.2	578.6	375	359.5	448.6	484.1	576.3	452.8	-9999
438.4	525.9	396.6	519.5	318.5	241.2	227.3	176.9	161.9	270	278.4	323.7	380.5	390.2	415.6	440.2	472.2	484.9	481.7	416.2	478.4	517.2	414.3	455.3	418.3	527.5	521.2	-9999	-9999
334.9	524.9	453.6	528.1	332	267.8	271.5	308.1	258	326.2	386	424.9	483.4	510.6	511.3	541.2	583.2	582.6	580.2	462	496	542.5	397.1	443.8	445.2	486.3	530.6	-9999	-9999
-9999	522.3	554.7	496.4	471.8	399	409.1	362	347.1	369.2	418.4	514.2	601.4	648.8	629	638.7	695.5	627.6	714.1	642.7	511.8	426.7	447.9	519.8	479.9	567.8	574.9	-9999	-9999
-9999	-9999	548.8	535.2	546.6	547.5	437.6	434.8	384.4	370.7	418.7	556	680.4	728.3	683.8	671.8	735.2	802.2	589.6	555.8	517.1	503.5	513.7	544.2	541.3	474.2	-9999	-9999	-9999
-9999	-9999	-9999	-9999	-9999	-9999	519	511.1	354.3	329.3	438.3	581.7	695.3	737.7	704.7	658.4	630.5	556	604.1	619.4	644.9	640.2	659.3	603.6	545.3	570.1	625.4	-9999	-9999
-9999	-9999	-9999	-9999	-9999	-9999	-9999	-9999	560.9	442.8	547.4	654.9	726.8	733	674.5	632.7	608.9	645.9	951.5	812.8	837.6	837.4	973.5	874.4	774.9	-9999	-9999	-9999	-9999
-9999	-9999	-9999	-9999	-9999	-9999	-9999	-9999	-9999	-9999	-9999	-9999	-9999	-9999	890.8	934.4	843.3	859.1	862.4	-9999	-9999	-9999	-9999	-9999	-9999	-9999	-9999	-9999	-9999
