# Supplementary material for: Application of L-moment method for regional frequency analysis of meteorological drought across the Loess Plateau, China
Source: PLoS One. 2022 Sep 1;17(9):e0273975. doi: 10.1371/journal.pone.0273975 (PMC9436156; doi:10.1371/journal.pone.0273975)
Supplement: S1 Data — (ZIP) [file pone.0273975.s001.zip › year_loess2011.txt]

ncols  29
nrows  16
xllcorner  100.5
yllcorner  33.5
cellsize  0.5
NODATA_value  -9999
-9999	-9999	-9999	-9999	-9999	-9999	-9999	-9999	-9999	-9999	-9999	-9999	189.2	88.8	88.7	110.9	156.2	235	272.6	-9999	-9999	-9999	296.5	312.3	-9999	-9999	-9999	-9999	-9999
-9999	-9999	-9999	-9999	-9999	-9999	-9999	-9999	-9999	-9999	-9999	143.8	67.7	70.5	83.1	107.1	163	270.7	252.7	259.8	286.7	225.2	220.1	280.4	-9999	-9999	279	305.1	-9999
-9999	-9999	-9999	-9999	-9999	-9999	-9999	-9999	-9999	-9999	-9999	68.1	69.2	91.1	98.4	132.6	172.7	202	224.3	237.1	239.5	248.7	278.6	325.8	425	291.3	299.3	433.1	357.3
-9999	-9999	-9999	-9999	-9999	-9999	-9999	-9999	-9999	-9999	-9999	-9999	83.6	136.6	142.8	163.7	204.6	245	262.6	285	275.6	311.2	363.7	427.4	455.3	356.2	391.7	413.6	565
-9999	-9999	-9999	-9999	-9999	-9999	-9999	-9999	-9999	-9999	-9999	162.2	121.1	161.4	190.3	225.3	253.2	281.2	299.6	296.7	331.7	343.9	423.2	463	453.8	515.2	548.4	547.3	556.4
-9999	-9999	-9999	-9999	-9999	-9999	-9999	-9999	-9999	-9999	214.5	150.2	181.1	241.2	274.4	305.4	338.8	356.9	382	395.1	403.4	501.5	575.5	611.1	487.3	590.2	691.6	-9999	-9999
-9999	-9999	-9999	-9999	-9999	-9999	-9999	-9999	-9999	-9999	238	207.4	270	342.5	370.6	403.7	421.1	443.7	447.3	482.4	488	613.7	551.3	618.6	587.1	702.8	615.7	-9999	-9999
676.2	652.7	654.1	587.1	-9999	-9999	237.8	227.2	201.2	216.9	231.6	257	316.6	384.6	426.2	460.6	501.9	550.1	563.6	571.9	510.9	614.1	664.8	652.3	559.2	676.3	652.5	577.5	-9999
589.6	626.1	716.1	685.9	582.4	-9999	312.3	216.7	260.7	281.6	239	334.6	362.8	402.5	469.8	527.4	581.3	631.1	658.4	653.1	631.7	768.4	544.1	532.4	639.1	661.8	713.6	566.7	-9999
483.2	563.8	386.5	573.8	373.5	325.9	317.6	252.7	213.6	299.3	289	333.2	435.2	430.9	480.7	523.8	583.2	626.7	681.2	659	757	747.8	599.2	641.7	607.5	672.6	618.1	-9999	-9999
362.1	553.7	435.8	576.4	329.5	272.5	280.2	323.1	271.6	323.5	375.8	407.3	471.8	472.9	496.3	574.2	643.9	680.6	741.1	675	732.4	750.3	604.7	662.8	659.3	642.6	589.2	-9999	-9999
-9999	562.1	603.1	536.4	471	345.6	365.7	346.8	350.7	376.9	424.5	541.5	521.3	558	599.2	662.3	726.4	695.9	803.8	787.6	704.7	643.8	698.9	765.3	737	723.4	601.9	-9999	-9999
-9999	-9999	617	606.7	610.4	584.8	411.7	434.5	421.3	438	497.2	644	650.3	706.7	717.7	751.3	798	833.7	696.6	689.7	695.2	721.1	781.1	833	811.5	692.9	-9999	-9999	-9999
-9999	-9999	-9999	-9999	-9999	-9999	520.2	531.5	449.3	466.1	573.1	702	804.2	863.1	888.3	852.5	807.9	705.7	701.5	707.3	778.1	806	855.3	843.2	793.2	744.5	685.6	-9999	-9999
-9999	-9999	-9999	-9999	-9999	-9999	-9999	-9999	611.2	586.3	687.8	809.4	940.4	1004.3	956.9	884.4	823.8	829.6	979.8	884.7	896.7	882.1	967.8	867.8	772.3	-9999	-9999	-9999	-9999
-9999	-9999	-9999	-9999	-9999	-9999	-9999	-9999	-9999	-9999	-9999	-9999	-9999	-9999	1260.2	1261.8	1164.9	1089.4	989.8	-9999	-9999	-9999	-9999	-9999	-9999	-9999	-9999	-9999	-9999
