# Supplementary material for: Application of L-moment method for regional frequency analysis of meteorological drought across the Loess Plateau, China
Source: PLoS One. 2022 Sep 1;17(9):e0273975. doi: 10.1371/journal.pone.0273975 (PMC9436156; doi:10.1371/journal.pone.0273975)
Supplement: S1 Data — (ZIP) [file pone.0273975.s001.zip › year_loess2012.txt]

ncols  29
nrows  16
xllcorner  100.5
yllcorner  33.5
cellsize  0.5
NODATA_value  -9999
-9999	-9999	-9999	-9999	-9999	-9999	-9999	-9999	-9999	-9999	-9999	-9999	315.1	316.2	346.6	372.5	388.8	402.2	399.5	-9999	-9999	-9999	469.7	493	-9999	-9999	-9999	-9999	-9999
-9999	-9999	-9999	-9999	-9999	-9999	-9999	-9999	-9999	-9999	-9999	236	220.2	260	295.7	338.6	386.6	446.6	443.1	451.6	486.3	522.3	543.8	528.5	-9999	-9999	487.5	484	-9999
-9999	-9999	-9999	-9999	-9999	-9999	-9999	-9999	-9999	-9999	-9999	157	186.4	225.5	259.6	321.4	391.3	447.4	484.3	503.9	526.2	560.4	573.2	546.2	570.7	466.9	451.3	554.1	407.2
-9999	-9999	-9999	-9999	-9999	-9999	-9999	-9999	-9999	-9999	-9999	-9999	187.5	237.1	269.8	331.5	414.9	493.9	546.3	572.7	563.3	560.6	548.4	531.1	513.4	448	448.5	433.9	587
-9999	-9999	-9999	-9999	-9999	-9999	-9999	-9999	-9999	-9999	-9999	241.6	219.7	252	295.8	364.5	443.8	520.1	576.5	595.7	590.8	546.6	510.5	474.3	442	461.3	483.9	474.2	492.6
-9999	-9999	-9999	-9999	-9999	-9999	-9999	-9999	-9999	-9999	299.5	244.1	256.9	284.8	327.6	394.1	472	535.9	589.5	619.7	606.6	577.1	551.8	519.2	434.4	460.4	541.6	-9999	-9999
-9999	-9999	-9999	-9999	-9999	-9999	-9999	-9999	-9999	-9999	307.4	283.5	294.5	318.6	357.2	419.4	478.9	527.2	556.4	596.4	600.5	613.3	509.9	488.5	448.6	508.8	548.5	-9999	-9999
641	621.1	627.7	560.8	-9999	-9999	194.2	207.8	217.2	262.1	288.2	303.5	318	344.1	388.3	441.4	489.8	530.4	543.9	560.1	549.4	590	567.5	515.4	471.9	515.3	558.6	562.5	-9999
573.2	632.8	756.6	748.8	650.6	-9999	290.7	188.1	263.9	307.6	282.7	345.8	354.2	383.6	438.4	491.8	529.3	550	549.5	541.1	548.9	647.7	510	487.7	503	524	566.2	557.1	-9999
503.8	613	448.1	672.1	458.6	380.7	346.9	249.9	224.8	332.9	329.1	367	426.6	444.8	491.6	523.8	538.2	527.8	528.6	498.5	580.2	585.2	510.1	508.1	489.3	516.1	524.1	-9999	-9999
406.7	620.6	530.3	670.8	460.2	371.3	356.8	393.8	318.3	372.3	415.6	429.7	469.5	481.7	506	545.7	559	535.3	541.1	467.1	510.6	538.2	479.9	490.2	477.6	475.2	494.4	-9999	-9999
-9999	615.3	636.4	600.2	590.6	529.7	551.9	486	438.8	431	449.9	520.6	480.2	487.1	507.7	544.1	565.4	496.7	565.4	527.8	440.8	426.3	463.1	488.1	466.2	466.5	457.6	-9999	-9999
-9999	-9999	603.8	603.1	634	653.6	645.3	617.4	530.9	485.3	494.5	584.2	549.5	544.2	513.9	529.3	556	572.9	430.9	407	400	421.7	451.6	471.1	457.8	441.2	-9999	-9999	-9999
-9999	-9999	-9999	-9999	-9999	-9999	663.4	661.3	557.1	485.2	553.4	634.2	664.1	632	595.2	541.9	495.6	411.7	422.6	425.8	444.7	453.4	471.8	442.5	405.3	409	435.9	-9999	-9999
-9999	-9999	-9999	-9999	-9999	-9999	-9999	-9999	705.8	590.4	660.8	741.6	785.9	707.7	578.1	506.3	470.2	485.7	734.9	546.6	539	518.6	649.3	501.9	422.8	-9999	-9999	-9999	-9999
-9999	-9999	-9999	-9999	-9999	-9999	-9999	-9999	-9999	-9999	-9999	-9999	-9999	-9999	1019	1019.5	802.5	730.9	636.2	-9999	-9999	-9999	-9999	-9999	-9999	-9999	-9999	-9999	-9999
