# Supplementary material for: Application of L-moment method for regional frequency analysis of meteorological drought across the Loess Plateau, China
Source: PLoS One. 2022 Sep 1;17(9):e0273975. doi: 10.1371/journal.pone.0273975 (PMC9436156; doi:10.1371/journal.pone.0273975)
Supplement: S1 Data — (ZIP) [file pone.0273975.s001.zip › year_loess2013.txt]

ncols  29
nrows  16
xllcorner  100.5
yllcorner  33.5
cellsize  0.5
NODATA_value  -9999
-9999	-9999	-9999	-9999	-9999	-9999	-9999	-9999	-9999	-9999	-9999	-9999	205	116.7	122	139.4	168.6	227.5	269	-9999	-9999	-9999	382.7	371.7	-9999	-9999	-9999	-9999	-9999
-9999	-9999	-9999	-9999	-9999	-9999	-9999	-9999	-9999	-9999	-9999	150	84.5	108.2	137.1	163.6	212.6	317.7	301.2	341.5	423.1	444.7	473.3	469.3	-9999	-9999	468	457.2	-9999
-9999	-9999	-9999	-9999	-9999	-9999	-9999	-9999	-9999	-9999	-9999	70.8	89.6	143.6	181.5	235.3	280	305.3	334.1	375.7	428.1	490.7	526.8	523.1	526.1	486	472.2	475.6	484.1
-9999	-9999	-9999	-9999	-9999	-9999	-9999	-9999	-9999	-9999	-9999	-9999	102.3	185.9	221.2	269.6	335.8	394.8	433.9	490.9	500.9	545.7	570	568.1	543.9	469.9	468.6	478.1	521.2
-9999	-9999	-9999	-9999	-9999	-9999	-9999	-9999	-9999	-9999	-9999	185.3	130.6	174.2	216	276.8	342.1	411.3	479.2	520.5	584	561.7	600.4	562.1	495.9	509.2	514.2	515.4	550.4
-9999	-9999	-9999	-9999	-9999	-9999	-9999	-9999	-9999	-9999	217.8	137.1	155.9	199.7	231.4	280.7	351.4	422.6	517.2	602.7	638	720	724.1	667.3	472.8	520.1	588.7	-9999	-9999
-9999	-9999	-9999	-9999	-9999	-9999	-9999	-9999	-9999	-9999	192.6	149.4	194	246.1	273.1	316.4	363.8	435.5	503.2	599.4	631	743.4	601.4	610.5	528.3	602.4	565.3	-9999	-9999
601.8	559.6	511.3	395.4	-9999	-9999	119	125.1	122	145.4	158.9	178	230.7	295.4	346.2	386.9	436.2	526	590.8	624.8	570.2	639.3	657	615.4	533.3	616.4	626.5	595	-9999
527.8	557.3	597.1	533.7	401.4	-9999	187.7	132.7	186.8	231.9	192.9	302	334.7	402.9	494.8	561.1	623.3	710.4	757.9	726	672.6	761.5	545.2	546.3	641.6	650.4	652.1	601.6	-9999
442.2	521.6	383.9	504.9	321.5	266.2	257.9	209.6	187.3	317	325.8	395.7	530.8	575.1	668.3	729.2	792	858.4	872.4	761.1	792.7	735.7	629.5	676.9	678.6	665.9	630.3	-9999	-9999
332.1	501.5	442.1	541.3	364	309.5	316.3	361.5	314.8	423.3	543.3	587.7	671.8	699.9	747.6	803.3	846.7	873.7	867.9	710.4	714.9	708.7	645.1	713.9	693.9	639.2	562.2	-9999	-9999
-9999	487.3	534.1	512	503.1	455.2	491.2	464	463.3	531.5	639.7	791.1	707.8	713.2	717.1	723.5	743.7	689	738.3	671.6	575.2	538.7	605.9	665.7	632	584	479.3	-9999	-9999
-9999	-9999	515.4	528.8	573.4	609.4	591.9	601.7	565.7	596.9	697.1	854.8	753.7	713.9	621	587	599.3	622.8	477.2	447.6	442.9	457.3	503.5	552.5	539.7	459.4	-9999	-9999	-9999
-9999	-9999	-9999	-9999	-9999	-9999	667.9	698.6	557.9	581.8	714.4	809.7	800.9	687.3	593.3	500	467	430.1	415.1	407	440.3	437.3	457.4	462.2	451.9	440.2	409.2	-9999	-9999
-9999	-9999	-9999	-9999	-9999	-9999	-9999	-9999	750.7	622.3	737.5	821.6	833.3	646.4	507.3	473.8	466.6	494.8	596.1	549	522.3	478.7	505.9	455.3	446.7	-9999	-9999	-9999	-9999
-9999	-9999	-9999	-9999	-9999	-9999	-9999	-9999	-9999	-9999	-9999	-9999	-9999	-9999	875.9	815.3	665.4	634.7	625.9	-9999	-9999	-9999	-9999	-9999	-9999	-9999	-9999	-9999	-9999
