# Supplementary material for: Application of L-moment method for regional frequency analysis of meteorological drought across the Loess Plateau, China
Source: PLoS One. 2022 Sep 1;17(9):e0273975. doi: 10.1371/journal.pone.0273975 (PMC9436156; doi:10.1371/journal.pone.0273975)
Supplement: S1 Data — (ZIP) [file pone.0273975.s001.zip › year_loess2014.txt]

ncols  29
nrows  16
xllcorner  100.5
yllcorner  33.5
cellsize  0.5
NODATA_value  -9999
-9999	-9999	-9999	-9999	-9999	-9999	-9999	-9999	-9999	-9999	-9999	-9999	274.2	186.4	188.7	207.4	241.2	300.6	345.6	-9999	-9999	-9999	356.7	344.2	-9999	-9999	-9999	-9999	-9999
-9999	-9999	-9999	-9999	-9999	-9999	-9999	-9999	-9999	-9999	-9999	229.2	158.6	176	194.7	219.4	269.7	365.6	381.5	419.4	446.7	407	385	379.5	-9999	-9999	398.5	423.8	-9999
-9999	-9999	-9999	-9999	-9999	-9999	-9999	-9999	-9999	-9999	-9999	136.2	157.6	197.5	212.3	252.7	301.1	345.2	391.9	429	433	424.5	425.5	415.8	484.9	381.4	390.9	533.1	401
-9999	-9999	-9999	-9999	-9999	-9999	-9999	-9999	-9999	-9999	-9999	-9999	159.8	226.4	236.5	268.6	326.7	383.8	424.4	464.7	450.8	459.3	463.2	467.5	470	367.5	401.9	406	606.6
-9999	-9999	-9999	-9999	-9999	-9999	-9999	-9999	-9999	-9999	-9999	231.1	175	210.9	235.5	278.6	326	372.5	412.2	429.5	463.8	445.2	468.1	442.5	382.8	427	465.6	443.5	431.1
-9999	-9999	-9999	-9999	-9999	-9999	-9999	-9999	-9999	-9999	272.6	180.4	200.1	240.3	259	292.3	337.4	366.3	405.6	445	461.8	535.5	574.5	563.5	342.8	398.1	557.6	-9999	-9999
-9999	-9999	-9999	-9999	-9999	-9999	-9999	-9999	-9999	-9999	270.9	211.5	260.6	305.7	311.8	337.3	355.2	375.7	390.6	445.2	466.6	586.5	495.3	534	424.2	525.3	360.3	-9999	-9999
857	811.8	766.7	630.5	-9999	-9999	230.5	229.8	220.6	247.9	261.8	275.7	323.1	365	379.3	392.3	413.3	450.1	471.6	497.9	464.9	543.8	610.9	590.9	438.6	519.2	436.5	328.7	-9999
719.1	754.8	829.4	754.4	596.5	-9999	335	260.3	330.5	379	324.9	438.4	437.3	448.7	484.6	506.7	530.9	568.7	593.8	592.1	578.4	727.9	512.5	498	600.2	580.4	610.3	395.6	-9999
554.4	652	465.3	642.4	440.7	391.2	396.4	361	340.6	455.7	447	480.7	562.3	535.8	558.5	571.6	602.8	637.6	673.2	642.1	733.2	745.5	619.4	652.4	589.6	647.3	533.7	-9999	-9999
375.9	600.2	496	629.6	417.6	379	412.3	463.8	431.6	496.4	552.4	544.4	578.2	568.2	579.3	632.4	682.7	704.9	739.7	675.8	740.4	775.2	635.7	654.5	615.9	583	530.9	-9999	-9999
-9999	557.3	598.6	562.6	528.9	451.9	487.5	472.4	470	495.1	521.6	600.7	543.9	574.2	605.7	661.7	721.3	678.1	765.4	755.6	709.7	665.5	688.3	714	639.9	657.2	549.1	-9999	-9999
-9999	-9999	555.1	569.8	600.9	608.5	502.4	506.8	469.3	457.6	474.7	582.7	549.5	607.7	638.8	678.4	729.7	767.5	634.4	644.2	660.8	680.4	711.9	722.8	669.4	542.8	-9999	-9999	-9999
-9999	-9999	-9999	-9999	-9999	-9999	579.8	593.3	431	393.8	451	526.5	589.1	647.1	713.9	718.4	693	601.4	614.2	624.4	680.1	686.9	725.5	683.4	597.7	548.2	502.2	-9999	-9999
-9999	-9999	-9999	-9999	-9999	-9999	-9999	-9999	672	465.5	515.1	582.7	665.3	671.8	689.1	688.2	664.8	710.2	909.2	827.8	784.5	710.7	829.5	691.5	602.6	-9999	-9999	-9999	-9999
-9999	-9999	-9999	-9999	-9999	-9999	-9999	-9999	-9999	-9999	-9999	-9999	-9999	-9999	1047.9	1096.4	975.2	958.6	904.8	-9999	-9999	-9999	-9999	-9999	-9999	-9999	-9999	-9999	-9999
