# Supplementary material for: Application of L-moment method for regional frequency analysis of meteorological drought across the Loess Plateau, China
Source: PLoS One. 2022 Sep 1;17(9):e0273975. doi: 10.1371/journal.pone.0273975 (PMC9436156; doi:10.1371/journal.pone.0273975)
Supplement: S1 Data — (ZIP) [file pone.0273975.s001.zip › year_loess2015.txt]

ncols  29
nrows  16
xllcorner  100.5
yllcorner  33.5
cellsize  0.5
NODATA_value  -9999
-9999	-9999	-9999	-9999	-9999	-9999	-9999	-9999	-9999	-9999	-9999	-9999	244.7	167.5	172.3	182	197.2	233.4	261.4	-9999	-9999	-9999	313.3	310.9	-9999	-9999	-9999	-9999	-9999
-9999	-9999	-9999	-9999	-9999	-9999	-9999	-9999	-9999	-9999	-9999	195.1	146	167.4	183	192.6	213.4	277.3	267.7	289.2	327.5	333.3	357.7	372.2	-9999	-9999	415.5	422.6	-9999
-9999	-9999	-9999	-9999	-9999	-9999	-9999	-9999	-9999	-9999	-9999	132.3	158.8	196.2	208.3	226.5	242.5	255.1	273.3	296	321.2	353.7	378.2	391.1	447.1	414.1	418.9	466	474.5
-9999	-9999	-9999	-9999	-9999	-9999	-9999	-9999	-9999	-9999	-9999	-9999	185	238.5	245.5	257	282.5	309	327.1	355.9	360.3	386.8	398.7	408.1	422.1	376.1	397.6	440.9	542.3
-9999	-9999	-9999	-9999	-9999	-9999	-9999	-9999	-9999	-9999	-9999	244.1	226.5	255.1	268.1	287.8	312.2	342.9	373.2	385.3	411.8	399.6	412.4	389.3	362.4	409.9	459	482.8	517.9
-9999	-9999	-9999	-9999	-9999	-9999	-9999	-9999	-9999	-9999	264.9	236.7	266.4	294.9	303.1	316.1	344.3	378.7	425.7	455.6	452.3	502.3	527.3	513.2	369	434.8	576.8	-9999	-9999
-9999	-9999	-9999	-9999	-9999	-9999	-9999	-9999	-9999	-9999	261.1	262	305.6	336.3	339.9	346.8	359.7	395.2	430.7	468.2	461.1	554.3	462.2	493.5	427.6	539.7	540.9	-9999	-9999
682.7	672.6	642.8	536.3	-9999	-9999	184.4	179.9	175.4	204.1	237.5	274.8	315.2	345.8	358.2	363.3	376.7	414.6	443.8	454.3	407.3	479.1	544.3	527.6	431.4	524.5	552.3	539.3	-9999
585.1	621.1	671.4	624.9	510.1	-9999	250	179.3	222.7	256.6	239.9	323.9	338.7	357.8	392.4	413.2	427.3	447.6	459.2	447.7	433.5	589.7	410.5	416.2	509	532.6	604.7	520.6	-9999
468	540.9	388.6	535.5	359.2	299.2	283.3	234	214.8	306.4	301.4	339.3	421	406.7	438.6	450.5	457.3	450.1	453.5	417.8	498.8	533.9	445.2	503.9	475	562	528	-9999	-9999
334.8	504.8	418.4	517.3	338.1	281.3	283.6	326.4	297.3	367.3	427.9	422.1	465.8	462.4	478.3	511.5	511.9	480.7	479	410.4	454.8	510.7	405.9	478.7	493.3	509	499	-9999	-9999
-9999	484	503.9	470.2	432.2	350.8	369.1	363.2	383.3	420.3	447.7	544.4	468	505.2	537.9	566.5	560.7	474.1	519.8	494.7	432.2	390.7	439.9	528.7	519.8	568.8	489.1	-9999	-9999
-9999	-9999	478.7	471.8	474.5	477.8	408.5	439.2	435.4	431.4	441.3	577.7	515.1	561.7	561.5	589.5	594.8	582.3	460.1	455.1	457.6	464.1	500.3	547.2	554.7	499	-9999	-9999	-9999
-9999	-9999	-9999	-9999	-9999	-9999	477.8	511.3	422.7	369.4	446.8	541.5	592.8	599.1	625	606.2	569.5	486	486	499.8	550.3	542.7	553.2	544.2	535.8	538	521.2	-9999	-9999
-9999	-9999	-9999	-9999	-9999	-9999	-9999	-9999	618.2	483.8	552.9	622.4	678.7	601.8	564	543.3	535.7	569.4	796.8	660.4	652.8	607.7	718	579.9	553.5	-9999	-9999	-9999	-9999
-9999	-9999	-9999	-9999	-9999	-9999	-9999	-9999	-9999	-9999	-9999	-9999	-9999	-9999	987	1024.8	837.2	799.4	720.9	-9999	-9999	-9999	-9999	-9999	-9999	-9999	-9999	-9999	-9999
