# Supplementary material for: Application of L-moment method for regional frequency analysis of meteorological drought across the Loess Plateau, China
Source: PLoS One. 2022 Sep 1;17(9):e0273975. doi: 10.1371/journal.pone.0273975 (PMC9436156; doi:10.1371/journal.pone.0273975)
Supplement: S1 Data — (ZIP) [file pone.0273975.s001.zip › year_loess2016.txt]

ncols  29
nrows  16
xllcorner  100.5
yllcorner  33.5
cellsize  0.5
NODATA_value  -9999
-9999	-9999	-9999	-9999	-9999	-9999	-9999	-9999	-9999	-9999	-9999	-9999	212.8	156.4	159.8	165.5	174.6	204.4	228.1	-9999	-9999	-9999	463.9	485.8	-9999	-9999	-9999	-9999	-9999
-9999	-9999	-9999	-9999	-9999	-9999	-9999	-9999	-9999	-9999	-9999	183.8	141.4	160.2	179.9	197.1	228.4	309.4	284	320.5	408.3	441.4	469.2	482.9	-9999	-9999	513	533.2	-9999
-9999	-9999	-9999	-9999	-9999	-9999	-9999	-9999	-9999	-9999	-9999	133.6	147.1	188.4	220.8	275.8	327.4	355.6	383.3	421.5	467.5	514.6	531.2	510.5	589.5	455.2	458.1	652.9	502.8
-9999	-9999	-9999	-9999	-9999	-9999	-9999	-9999	-9999	-9999	-9999	-9999	157	232.1	281.3	352.7	441.9	508.7	547.1	586.4	585.7	603	584	558.9	549	439.2	465.8	477.2	783.3
-9999	-9999	-9999	-9999	-9999	-9999	-9999	-9999	-9999	-9999	-9999	220.2	181	235.1	307.1	401.8	488.9	573.9	641.7	660.7	678.5	634.1	595.4	541.2	489.6	526.3	572.3	569.2	594.7
-9999	-9999	-9999	-9999	-9999	-9999	-9999	-9999	-9999	-9999	271.4	211.2	220.3	266.8	320.7	396.2	487.3	584.5	688.8	737.5	718.2	701.5	670.2	638	523	573.3	715	-9999	-9999
-9999	-9999	-9999	-9999	-9999	-9999	-9999	-9999	-9999	-9999	281.9	255.7	276.8	310.2	333.6	389.7	451.4	547.7	636	708.9	707.2	742.3	621	613.7	582	675.3	739.5	-9999	-9999
731.7	655.1	611.8	512.9	-9999	-9999	232	241.8	232.8	246.7	260.2	277.1	302	330.9	354.1	389.5	442.2	526.9	590.3	630.3	617.5	691.2	688.9	640.7	608.8	678.3	785.9	787.3	-9999
658.8	660	745.5	701.9	584.1	-9999	320.8	250	283.2	297.8	247.5	329.6	343.6	365.2	412.8	451.9	488.7	533.3	563.9	572.7	599.7	751.6	615.7	598.7	635.3	677.9	757.2	826.8	-9999
573.4	635.2	453.1	641.7	445.8	389.3	366.8	295.9	252.3	318.4	290.2	323.8	422.8	417.6	454.7	469.4	488.5	500.3	530.4	519.1	633	689.4	633.4	639.7	641.9	704	785.7	-9999	-9999
464.6	656.3	540.3	677	463.7	400.3	368.7	362.9	292.8	334	383.1	388.2	444.4	453	460.7	489.9	504.7	506.4	548.7	504.5	579.2	648	571	617	662.6	733.8	829.5	-9999	-9999
-9999	664.7	688.4	645.8	599.7	482.4	444.4	365.4	331.4	347.1	385.9	474.7	442.4	469.3	469.6	475.7	494.5	457.3	578.4	586.5	530.8	499.1	545.3	643.2	692.4	776.9	813.5	-9999	-9999
-9999	-9999	671.2	670.7	676	647.6	456.8	424.4	365	355.9	396.5	505.6	472.3	489.1	446.8	439.1	474.2	544.5	467.3	497.8	505.1	507.8	542.2	633.9	715.8	685.2	-9999	-9999	-9999
-9999	-9999	-9999	-9999	-9999	-9999	544.7	527.8	354	352.4	434.5	511.5	540.1	510.4	493.3	455.7	447.9	431.4	482.5	512.4	559.5	551.6	586	600.3	625.2	679.3	676.4	-9999	-9999
-9999	-9999	-9999	-9999	-9999	-9999	-9999	-9999	577.6	441.5	530.9	601	636.8	527	479.8	506.9	518	568.3	849.1	704.7	673.3	617.2	794	684.7	673.4	-9999	-9999	-9999	-9999
-9999	-9999	-9999	-9999	-9999	-9999	-9999	-9999	-9999	-9999	-9999	-9999	-9999	-9999	955	1017.1	882.9	861.7	760.7	-9999	-9999	-9999	-9999	-9999	-9999	-9999	-9999	-9999	-9999
