# Supplementary material for: Application of L-moment method for regional frequency analysis of meteorological drought across the Loess Plateau, China
Source: PLoS One. 2022 Sep 1;17(9):e0273975. doi: 10.1371/journal.pone.0273975 (PMC9436156; doi:10.1371/journal.pone.0273975)
Supplement: S1 Data — (ZIP) [file pone.0273975.s001.zip › year_loess2017.txt]

ncols  29
nrows  16
xllcorner  100.5
yllcorner  33.5
cellsize  0.5
NODATA_value  -9999
-9999	-9999	-9999	-9999	-9999	-9999	-9999	-9999	-9999	-9999	-9999	-9999	154	119.3	132.8	155.3	181.6	218.2	240.6	-9999	-9999	-9999	316.7	332.6	-9999	-9999	-9999	-9999	-9999
-9999	-9999	-9999	-9999	-9999	-9999	-9999	-9999	-9999	-9999	-9999	137.9	103.9	118	135	156.3	193.8	258.3	257.1	287.2	324.4	315.8	320.7	349.3	-9999	-9999	380.2	409.5	-9999
-9999	-9999	-9999	-9999	-9999	-9999	-9999	-9999	-9999	-9999	-9999	114.6	126.3	151.8	162.1	194.2	228.3	252.4	280.1	317	346.8	365.8	394.9	413.5	500.6	378.5	376.7	551.9	412.5
-9999	-9999	-9999	-9999	-9999	-9999	-9999	-9999	-9999	-9999	-9999	-9999	158	209.3	217.8	243	288.5	326.1	349.8	389.4	422.9	462.5	490.1	512.3	529.8	411.9	438.9	410.8	686.7
-9999	-9999	-9999	-9999	-9999	-9999	-9999	-9999	-9999	-9999	-9999	239.5	196.3	231.1	261.3	305.8	349.8	395.9	437.9	475.7	524.7	541.4	551	540.7	489.3	536.2	572.8	522.8	522.1
-9999	-9999	-9999	-9999	-9999	-9999	-9999	-9999	-9999	-9999	276.7	206.5	229.3	277.8	312.3	362.2	425	483.7	553.5	604.3	623	632.6	638.5	648.7	469	535.5	727.5	-9999	-9999
-9999	-9999	-9999	-9999	-9999	-9999	-9999	-9999	-9999	-9999	276.2	227.5	281.8	343	370.9	433.7	488.6	559.3	619.5	685.6	693.5	722.5	630.2	642.6	558.6	693.4	536.2	-9999	-9999
778	746.7	706.7	564.9	-9999	-9999	214.5	220.9	209.8	233.6	246.6	263.9	320.9	386.5	433.3	493	563.4	635.5	669.8	698.5	653.5	716.1	719.2	688.8	558.5	684.6	634.7	560.8	-9999
700	733.1	799.3	727.1	568.4	-9999	308.1	233.2	303.3	347.1	270.3	405.4	416.2	454.3	545	618.3	671.3	696.4	690.4	674	655.8	780.8	573.8	563.3	680.5	712.4	801.2	530.1	-9999
564.5	651.6	419.4	613.3	376.3	342.4	360.1	312.9	274.1	405.9	372.7	412.2	558.9	544.1	622.6	665.6	695.3	672.8	669.8	611.6	684.6	694.5	596	655.6	613.9	708.7	617	-9999	-9999
392.8	622.2	467.9	610	354.8	321	357.9	423.6	364.1	440.7	505.3	490.5	567.5	586.2	643.7	749	772.4	714	708	600.9	620.4	652.1	554.7	618.6	591.1	573	531.7	-9999	-9999
-9999	605.9	624.7	547.5	493.6	408	457	441.6	437.3	459.8	482.5	599.7	521.8	599.3	695.9	798.5	818.6	665.6	733.2	668.7	573.3	516.8	552.5	614	555.2	598.4	491.6	-9999	-9999
-9999	-9999	603.6	589.2	602.9	604.5	492.6	521.7	484.6	464.7	482.8	626.7	570	650.5	681.6	758.3	797.4	776.7	560.4	541.3	534.4	533.9	550.3	572.1	545	436	-9999	-9999	-9999
-9999	-9999	-9999	-9999	-9999	-9999	592.4	630.1	477.4	468.5	542.6	623.4	679.8	701.6	744.3	726.4	689	579	563.6	560.1	592.1	593.6	604.5	567.3	522.8	509.7	500.9	-9999	-9999
-9999	-9999	-9999	-9999	-9999	-9999	-9999	-9999	730.9	603	675.3	736.4	796.9	733.8	680.7	671	680.8	722.5	946.2	755.2	756	727.2	845.6	716.5	664.7	-9999	-9999	-9999	-9999
-9999	-9999	-9999	-9999	-9999	-9999	-9999	-9999	-9999	-9999	-9999	-9999	-9999	-9999	1180.9	1254.4	1072.2	1043.4	951	-9999	-9999	-9999	-9999	-9999	-9999	-9999	-9999	-9999	-9999
