# Supplementary material for: Application of L-moment method for regional frequency analysis of meteorological drought across the Loess Plateau, China
Source: PLoS One. 2022 Sep 1;17(9):e0273975. doi: 10.1371/journal.pone.0273975 (PMC9436156; doi:10.1371/journal.pone.0273975)
Supplement: S2 Data — (ZIP) [file pone.0273975.s002.zip]

Archive with 9 entries (9 files):
- LoessPlateau_boundary.cpg
- LoessPlateau_boundary.dbf
- LoessPlateau_boundary.prj
- LoessPlateau_boundary.sbn
- LoessPlateau_boundary.sbx
- LoessPlateau_boundary.shp
- LoessPlateau_boundary.shx
- LoessPlateau_boundary.xml
- LoessPlateauboundary.tif
