# Supplementary material for: Application of L-moment method for regional frequency analysis of meteorological drought across the Loess Plateau, China
Source: PLoS One. 2022 Sep 1;17(9):e0273975. doi: 10.1371/journal.pone.0273975 (PMC9436156; doi:10.1371/journal.pone.0273975)
Supplement: S2 Data — (ZIP) [file pone.0273975.s002.zip › LoessPlateau_boundary.xml]

<?xml version="1.0" encoding="UTF-8"?>
<metadata xml:lang="zh"><Esri><CreaDate>20220212</CreaDate><CreaTime>09541600</CreaTime><ArcGISFormat>1.0</ArcGISFormat><SyncOnce>FALSE</SyncOnce><DataProperties><itemProps><itemName Sync="TRUE">Loess_fishnet_boundary_disolve</itemName><imsContentType Sync="TRUE">002</imsContentType><itemSize Sync="TRUE">0.000</itemSize><itemLocation><linkage Sync="TRUE">file://\\SC-202009301122\D$\论文写作\LoesPlateauregionalfrequencyanalysis\figure\fig1\Loess_fishnet_boundary_disolve.shp</linkage><protocol Sync="TRUE">Local Area Network</protocol></itemLocation></itemProps><coordRef><type Sync="TRUE">Geographic</type><geogcsn Sync="TRUE">GCS_WGS_1984</geogcsn><csUnits Sync="TRUE">Angular Unit: Degree (0.017453)</csUnits><peXml Sync="TRUE">&lt;GeographicCoordinateSystem xsi:type='typens:GeographicCoordinateSystem' xmlns:xsi='http://www.w3.org/2001/XMLSchema-instance' xmlns:xs='http://www.w3.org/2001/XMLSchema' xmlns:typens='http://www.esri.com/schemas/ArcGIS/10.4'&gt;&lt;WKT&gt;GEOGCS[&amp;quot;GCS_WGS_1984&amp;quot;,DATUM[&amp;quot;D_WGS_1984&amp;quot;,SPHEROID[&amp;quot;WGS_1984&amp;quot;,6378137.0,298.257223563]],PRIMEM[&amp;quot;Greenwich&amp;quot;,0.0],UNIT[&amp;quot;Degree&amp;quot;,0.0174532925199433],AUTHORITY[&amp;quot;EPSG&amp;quot;,4326]]&lt;/WKT&gt;&lt;XOrigin&gt;-400&lt;/XOrigin&gt;&lt;YOrigin&gt;-400&lt;/YOrigin&gt;&lt;XYScale&gt;11258999068426.238&lt;/XYScale&gt;&lt;ZOrigin&gt;-100000&lt;/ZOrigin&gt;&lt;ZScale&gt;10000&lt;/ZScale&gt;&lt;MOrigin&gt;-100000&lt;/MOrigin&gt;&lt;MScale&gt;10000&lt;/MScale&gt;&lt;XYTolerance&gt;8.983152841195215e-009&lt;/XYTolerance&gt;&lt;ZTolerance&gt;0.001&lt;/ZTolerance&gt;&lt;MTolerance&gt;0.001&lt;/MTolerance&gt;&lt;HighPrecision&gt;true&lt;/HighPrecision&gt;&lt;LeftLongitude&gt;-180&lt;/LeftLongitude&gt;&lt;WKID&gt;4326&lt;/WKID&gt;&lt;LatestWKID&gt;4326&lt;/LatestWKID&gt;&lt;/GeographicCoordinateSystem&gt;</peXml></coordRef><lineage><Process ToolSource="c:\program files (x86)\arcgis\desktop10.4\ArcToolbox\Toolboxes\Analysis Tools.tbx\SpatialJoin" Date="20220212" Time="095417">SpatialJoin Loess_fishnet_boundary raster_num_point F:\CharacterisationofLPprecipitationfrequencythrouththeL-momentsapproach\figure\figure1\Loess_fishnet_boundary_join.shp JOIN_ONE_TO_ONE KEEP_ALL "FID_1 "FID_1" true true false 10 Long 0 10 ,First,#,Loess_fishnet_boundary,FID_1,-1,-1;Id "Id" true true false 10 Long 0 10 ,First,#,Loess_fishnet_boundary,Id,-1,-1;Count_ "Count_" true true false 10 Long 0 10 ,First,#,Loess_fishnet_boundary,Count_,-1,-1;Sum_Loess "Sum_Loess" true true false 10 Long 0 10 ,First,#,Loess_fishnet_boundary,Sum_Loess,-1,-1;POINTID "POINTID" true true false 6 Long 0 6 ,First,#,raster_num_point,raster_num_point.POINTID,-1,-1;GRID_CODE "GRID_CODE" true true false 10 Long 0 10 ,First,#,raster_num_point,raster_num_point.GRID_CODE,-1,-1;Total_Lmomentos_Regional_csv_id_estacion "id_estacion" true true false 8000 Text 0 0 ,First,#,raster_num_point,Total_Lmomentos_Regional.csv.id_estacion,-1,-1;Total_Lmomentos_Regional_csv_n "n" true true false 4 Long 0 0 ,First,#,raster_num_point,Total_Lmomentos_Regional.csv.n,-1,-1;Total_Lmomentos_Regional_csv_Panalizada "Panalizada" true true false 8 Double 0 0 ,First,#,raster_num_point,Total_Lmomentos_Regional.csv.Panalizada,-1,-1;Total_Lmomentos_Regional_csv_L_CV "L_CV" true true false 8 Double 0 0 ,First,#,raster_num_point,Total_Lmomentos_Regional.csv.L_CV,-1,-1;Total_Lmomentos_Regional_csv_L_Skewness "L_Skewness" true true false 8 Double 0 0 ,First,#,raster_num_point,Total_Lmomentos_Regional.csv.L_Skewness,-1,-1;Total_Lmomentos_Regional_csv_L_Kurtosis "L_Kurtosis" true true false 8 Double 0 0 ,First,#,raster_num_point,Total_Lmomentos_Regional.csv.L_Kurtosis,-1,-1;Total_Lmomentos_Regional_csv_t5 "t5" true true false 8 Double 0 0 ,First,#,raster_num_point,Total_Lmomentos_Regional.csv.t5,-1,-1;Total_Lmomentos_Regional_csv_num "num" true true false 4 Long 0 0 ,First,#,raster_num_point,Total_Lmomentos_Regional.csv.num,-1,-1" CLOSEST # #</Process><Process ToolSource="c:\program files (x86)\arcgis\desktop10.4\ArcToolbox\Toolboxes\Data Management Tools.tbx\Dissolve" Date="20220721" Time="082005">Dissolve Loess_fishnet_boundary_join D:\论文写作\LoesPlateauregionalfrequencyanalysis\figure\fig1\Loess_fishnet_boundary_disolve.shp Join_Count # MULTI_PART DISSOLVE_LINES</Process></lineage></DataProperties><SyncDate>20220721</SyncDate><SyncTime>08200500</SyncTime><ModDate>20220721</ModDate><ModTime>08200500</ModTime></Esri><dataIdInfo><envirDesc Sync="TRUE"> Version 6.2 (Build 9200) ; Esri ArcGIS 10.4.0.5524</envirDesc><dataLang><languageCode value="zho" Sync="TRUE"></languageCode><countryCode value="CHN" Sync="TRUE"></countryCode></dataLang><idCitation><resTitle Sync="TRUE">Loess_fishnet_boundary_disolve</resTitle><presForm><PresFormCd value="005" Sync="TRUE"></PresFormCd></presForm></idCitation><spatRpType><SpatRepTypCd value="001" Sync="TRUE"></SpatRepTypCd></spatRpType></dataIdInfo><mdLang><languageCode value="zho" Sync="TRUE"></languageCode><countryCode value="CHN" Sync="TRUE"></countryCode></mdLang><mdChar><CharSetCd value="004" Sync="TRUE"></CharSetCd></mdChar><distInfo><distFormat><formatName Sync="TRUE">Shapefile</formatName></distFormat><distTranOps><transSize Sync="TRUE">0.000</transSize></distTranOps></distInfo><mdHrLv><ScopeCd value="005" Sync="TRUE"></ScopeCd></mdHrLv><mdHrLvName Sync="TRUE">dataset</mdHrLvName><refSysInfo><RefSystem><refSysID><identCode code="4326" Sync="TRUE"></identCode><idCodeSpace Sync="TRUE">EPSG</idCodeSpace><idVersion Sync="TRUE">6.14(3.0.1)</idVersion></refSysID></RefSystem></refSysInfo><spatRepInfo><VectSpatRep><geometObjs Name="Loess_fishnet_boundary_disolve"><geoObjTyp><GeoObjTypCd value="002" Sync="TRUE"></GeoObjTypCd></geoObjTyp><geoObjCnt Sync="TRUE">0</geoObjCnt></geometObjs><topLvl><TopoLevCd value="001" Sync="TRUE"></TopoLevCd></topLvl></VectSpatRep></spatRepInfo><spdoinfo><ptvctinf><esriterm Name="Loess_fishnet_boundary_disolve"><efeatyp Sync="TRUE">Simple</efeatyp><efeageom code="4" Sync="TRUE"></efeageom><esritopo Sync="TRUE">FALSE</esritopo><efeacnt Sync="TRUE">0</efeacnt><spindex Sync="TRUE">FALSE</spindex><linrefer Sync="TRUE">FALSE</linrefer></esriterm></ptvctinf></spdoinfo><eainfo><detailed Name="Loess_fishnet_boundary_disolve"><enttyp><enttypl Sync="TRUE">Loess_fishnet_boundary_disolve</enttypl><enttypt Sync="TRUE">Feature Class</enttypt><enttypc Sync="TRUE">0</enttypc></enttyp><attr><attrlabl Sync="TRUE">FID</attrlabl><attalias Sync="TRUE">FID</attalias><attrtype Sync="TRUE">OID</attrtype><attwidth Sync="TRUE">4</attwidth><atprecis Sync="TRUE">0</atprecis><attscale Sync="TRUE">0</attscale><attrdef Sync="TRUE">Internal feature number.</attrdef><attrdefs Sync="TRUE">Esri</attrdefs><attrdomv><udom Sync="TRUE">Sequential unique whole numbers that are automatically generated.</udom></attrdomv></attr><attr><attrlabl Sync="TRUE">Shape</attrlabl><attalias Sync="TRUE">Shape</attalias><attrtype Sync="TRUE">Geometry</attrtype><attwidth Sync="TRUE">0</attwidth><atprecis Sync="TRUE">0</atprecis><attscale Sync="TRUE">0</attscale><attrdef Sync="TRUE">Feature geometry.</attrdef><attrdefs Sync="TRUE">Esri</attrdefs><attrdomv><udom Sync="TRUE">Coordinates defining the features.</udom></attrdomv></attr><attr><attrlabl Sync="TRUE">Join_Count</attrlabl><attalias Sync="TRUE">Join_Count</attalias><attrtype Sync="TRUE">Integer</attrtype><attwidth Sync="TRUE">10</attwidth><atprecis Sync="TRUE">10</atprecis><attscale Sync="TRUE">0</attscale></attr></detailed></eainfo><mdDateSt Sync="TRUE">20220721</mdDateSt></metadata>
